# Supplementary material for: Ferroptosis in Recurrent Vulvovaginal Candidiasis Through Integrated Bioinformatics and Experimental Validation
Source: Antioxidants (Basel). 2026 Mar 24;15(4):407. doi: 10.3390/antiox15040407 (PMC13113882; doi:10.3390/antiox15040407)
Supplement: Supplementary file 1 [file antioxidants-15-00407-s001.zip]

Archive with 2 entries (2 files):
- antioxidants-4098603-supplementary- Table S1-FerrDB.xlsx
- antioxidants-4098603-supplementary.pdf
