# Supplementary material for: Ferroptosis in Recurrent Vulvovaginal Candidiasis Through Integrated Bioinformatics and Experimental Validation
Source: Antioxidants (Basel). 2026 Mar 24;15(4):407. doi: 10.3390/antiox15040407 (PMC13113882; doi:10.3390/antiox15040407)
Supplement: Supplementary file 1 [file antioxidants-15-00407-s001.zip › antioxidants-4098603-supplementary- Table S1-FerrDB.xlsx]

## Sheet: unclassified.reg
id
RPL8
IREB2
ATP5MC3
CS
EMC2
ACSF2
NOX1
CYBB
NOX3
NOX4
NOX5
DUOX1
DUOX2
G6PD
PGD
VDAC2
PIK3CA
FLT3
SCP2
TP53
ACSL4
LPCAT3
NRAS
KRAS
HRAS
TF
TFRC
TFR2
SLC38A1
SLC1A5
GLS2
GOT1
CARS1
ALOX5
KEAP1
HMOX1
ATG5
ATG7
NCOA4
ALOX12
ALOX12B
ALOX15
ALOX15B
ALOXE3
PHKG2
ACO1
G6PDX
ULK1
ATG3
ATG4D
BECN1
MAP1LC3A
GABARAPL2
GABARAPL1
ATG16L1
WIPI1
WIPI2
SNX4
ATG13
ULK2
SAT1
EGFR
MAPK3
MAPK1
BID
ZEB1
DPP4
CDKN2A
PEBP1
SOCS1
CDO1
MYB
MAPK8
MAPK9
CHAC1
MAPK14
LINC00472
PRKAA2
PRKAA1
ELAVL1
BAP1
ABCC1
MIR6852
ACVR1B
TGFBR1
EPAS1
HILPDA
HIF1A
IFNG
ANO6
LPIN1
HMGB1
TNFAIP3
TLR4
ATF3
ATM
YY1AP1
EGLN2
MIOX
TAFAZZIN
MTDH
IDH1
SIRT1
FBXW7
PANX1
DNAJB6
BACH1
LONP1
CD82
IL1B
CTSB
POR
CYB5R1
ELOVL5
FADS1
PTEN
NR1D1
NR1D2
TBK1
IL6
USP7
miR-182-5p
miR-378a-3p
ATF4
AQP3
AQP5
AQP8
LINC00618
MT1DP
PEX10
AGPAT3
PEX12
CHP1
GPAT4
BRPF1
OSBPL9
INTS2
MMD
CYP4F8
MLLT1
TTPA
GRIA3
EPT1
POM121L12
LIG3
AEBP2
AGPS
CDCA3
PEX2
PEX6
TIMM9
DCAF7
LCE2C
FAR1
PHF21A
SMAD7
LYRM1
AMN
PEX3
MTCH1
ACADSB
PVT1
hsa_circ_0008367
SLC39A14
MAP3K11
GSK3B
BRD7
SLC25A28
MFN2
SLC11A2
ZFAS1
TSC1
TGFB1
SNCA
SIRT3
CGAS
STING1
HDDC3
MIR761
MDM2
MDM4
MIR214
DLD
WWTR1
PRKCA
LGMN
SMPD1
MYCN
IFNA1
IFNA2
IFNA4
IFNA5
IFNA6
IFNA7
IFNA8
IFNA10
IFNA13
IFNA14
IFNA16
IFNA17
IFNA21
SMG9
PPARG
MIR335
SNX5
PAQR3
MICU1
TOR2A
MIR375
MAP3K14
CircKDM4C
MIR324
QSOX1
MIB2
CLTRN
KLF2
MIR5096
HOTAIR
H19
FOXO4
YTHDC2
DDR2
SLC39A7
TRIM46
ACSL1
KDM5A
TRIM21
DPEP1
CYGB
IDO1
GSTZ1
GJA1
SLC7A11
PGRMC1
CIRBP
circPSEN1
USP11
YAP1
MIR135B
TRIM26
NDRG1
MIR302A
ASMTL-AS1
FADS2
PIEZO1
LIFR
PTPN6
MIR15A
EGR1
ADAM23
ARHGEF26-AS1
CPEB1
COX4I2
lncRNA AABR07017145.1
TIMP1
KDM6B
METTL14
MIB1
KDM5C
MEG3
CCDC6
CFL1
MIR539
KMT2D
PRKCB
FSCN1
RB1CC1
METTL3
MIR23A
MIR147A
MPO
YY2
LIN28A
HSP90AA1
RRM1
RRM2
NEAT1
LINC00616
PGM5P3-AS1
SPHK1
Gm47283
TGFB2
ALKBH5
PADI4
MIR127
PDIA2
MIR34C
MIR140
SP1
CRYAB
PTGS2
BAX
CASP3
circ-Carm1
EMP1
FABP4
MIRN672
LCN2
CAV1
FUNDC1
SLC25A37
MIR21
MIR494
GMFB
ATXN8OS
PCDHB14
KDM1A
SSBP1
MIR4735
MIR338
USP14
CircEXOC5
COMMD10
CD74
SND1
NUP62
FTH1
PER1
RND1
lncAABR07025387.1
SIRT6
MIR378A
circLMO1
MIR144
RAPGEF3
CDC27
Circ_0000190
CARM1
MIR142
NUAK2
APP
HPCAL1
ICA1
MCU
BSG
CAVIN1
MIR27A
CircSCN8A
TMEM164
NLRP3
P2RX7
DDIT4
P4HB
TNFAIP1
SEC24B
MIR129-1
MIR129-2
TRIM59
TNFAIP8L2
circRPPH1
MIR770
ETHE1
SOCS2
ANO1
UHRF1
NTRK2
SCARA5
HMGCL
SQSTM1
HDLBP
TILRLS
FBXO31
CircRNA-ST6GALNAC6
MEN1
COX7A1
TNF
SPATA2
KMT2B
CX3CL1
FOXO3
CD38
IRF7
A2M-AS1
H3C1
H3C2
H3C3
H3C4
H3C6
H3C7
H3C8
H3C10
H3C11
H3C12
H3C13
H3C14
H3C15
ARMC5
S100A8
BRD4
OsFER2
EIF4E
SLC6A14
CircLRFN5
MIR93
ARGLU1-DT
ACSL3
PER2
circAFF1
EPHA2
SHP-1
TUG1
FUNDC2
LOX
HEPFAL
NR2F2
HERPUD1
ERN1
LIP
EHMT2
AOC1
SOX15
EIF2AK2
STING
TRPM7
NFE2L2
STAT3
CXCL10
SMURF2
HDAC3
APOL3
YTHDC1
PRDX3
ASL
FTO
MIR149
miR-19b-3p
DYRK1A
SOX8
WTAP
FOXN4
HOXD10
SNHG1
PIM3
SLC39A8
circSLC8A1
ERK
HNF4A
ADGRF5
USP24
IRF8
HECTD3
IRF1
TFR1
HECW1
MIR509-1
MBOAT7
NHLRC1
RBM3
ITPR1
ITPR2
ITPR3
AGTR2
METTL1
miR-194-5p
EDN1
EBF3
hsa_circ_0057105
ChREP-beta
TXNIP
PPM1K
ZNF8
SLC7A11-AS1
HDAC6
E2F1
E2F2
E2F3
WNT5A
MCOLN1
KCNQ1OT1
HMGB2
ORMDL3
TCL6
GAS1
PDE4A
PDE4B
PDE4C
PDE4D
RBMS1
CircIDE
POMC
MALT1
IGFBP7
TRIM3
SNAI3-AS1
lnc-MRGPRF-6:1
FDX1
RUNX3
CircCmss1
MIR181B1
MIR181B2
FMO1
PTBP1
NMDAR
SETD7
MTOR
ZRANB1
REST
AHR
EP300
DACT3-AS1
YY1
MIR429
circSAV1
LACTB
GFPT1
BACH2
AMER1
AMFR
CircHIPK3
STEAP1
PTPN11
AMBRA1
SNHG7
SOD1
HBP1
HSDL2
ATP2B3
BRCA1
PRKD1
MIR26A1
MIR26A2
IRF9
G3BP1
TBX2
SMARCB1
IL17A
DHODH
PTGES2
circ-STC2
OTUD6B-AS1
TRIM16
P66Shc
VDAC1
SLAMF8
KLF11
SOX10
MAT1A
DDX5
TRIM44
SLC27A5
PPP2R2B
MIR124-1
MIR124-2
MIR124-3
PIAS3
MIR612
YTHDF2
CBX5
SNX3
CD36
NEDD4L
EPHA4
IFI35
SHARPIN
BMAL1
LINC-ROR
CircHMGA2
KLF6
SMAD4
GDF15
FLRT2
MIR605
circ_0000140
BCL6
SYNPR-AS1
FOSL1
circUBE2I
MIR148A
RRAD
miR6315
SLC40A1
GPX4
HSPB1
FTL
CDKN1A
HSPA5
MT1G
FANCD2
CISD1
FDFT1
STEAP3
NFS1
HSBP1
ACACA
AKR1C
SQLE
HMGCR
NQO1
GCLC
CBS
AKT1
AKR1C1
AKR1C2
AKR1C3
RB1
HSF1
MUC1
SLC3A2
FTMT
HELLS
SCD
SRC
PML
TP63
MIR137
ENPP2
FH
CISD2
MIR9-1
MIR9-2
MIR9-3
ISCU
OTUB1
CD44
LINC00336
PRDX6
MIR17
SESN2
NF2
ARNTL
JUN
CA9
TMBIM4
PLIN2
MIR212
Fer1HCH
AIFM2
LAMP2
ZFP36
PROM2
CHMP5
CHMP6
GCH1
DAZAP1
PIR
HCAR1
SLC16A1
NR4A1
RPTOR
SREBF1
SREBF2
FZD7
NT5DC2
BCAT2
PLA2G6
MIR424
PARK7
FXN
SUV39H1
ATF2
ACOT1
ALDH3A2
STK11
FNDC5
CircIL4R
CDH1
BRD2
BRD3
BRDT
DECR1
GLRX5
NCOA3
NR5A2
PANX2
RHEBP1
TFAP2A
CP
ARF6
ABHD12
PPP1R13L
TFAM
KDM3B
RNF113A
AHCY
circ-TTBK2
MIR522
IDH2
PPARA
NOS2
SIAH2
RELA
VDR
NEDD4
PRDX1
AR
MTF1
COPZ1
NUPR1
USP35
PARP1
PARP2
PARP3
PARP4
PARP6
PARP8
PARP9
PARP10
PARP11
PARP12
PARP14
PARP15
PARP16
PDSS2
TXN
SENP1
OIP5-AS1
MIR190A
FGF21
CREB1
CREB3
CREB5
MIR130B
BEX1
ASAH2
AKT1S1
MLST8
TYRO3
TMSB4X
TMSB4Y
KIF20A
ECH1
circRHOT1
ETV4
MEG8
VCP
circ_0007142
KDM4A
MGST1
circKIF4A
miR-7-5p
circ_0067934
MPC1
CHMP1A
CAMKK2
SOX2
SRSF9
PROK2
MIR4443
SIRT2
circRNA1615
MIR670
MEF2C
EZH2
PEDS1
ADAMTS13
CDC25A
CircFNDC3B
PPARD
ENO3
MARCHF5
TRIB2
MIR545
PDK4
CircPVT1
MIR9-3HG
ADIPOQ
circDTL
mmu_circRNA_0000309
PTPN18
ABCC5
CISD3
MS4A15
FURIN
circRHBG
GALNT14
KLHDC3
LINC01833
circGFRA1
MAPKAP1
PRR5
RICTOR
GSTM1
TERT
circ0097009
TMEM161B-DT
circEPSTI1
MIR18A
RARRES2
NFE2L1
HLF
TIGAR
LRP8
PCBP1
DKK1
NKAP
PSTK
RIPK3
TXNRD1
LTBP2
FAF1
C19orf12
MIR19A
NR1H4
ADAMTS9-AS1
TBX1
MiR-706
FBLN1
SNAI2
MIR193A
ALG3
PRKCG
FAM98A
AGAP2-AS1
MIR30E
MXRA8
CEMIP
IRF3
CUL9
LTF
COQ10A
COQ10B
COQ10BP1
COQ10BP2
SDHA
SDHB
SDHC
SDHD
RXRG
SLC16A1-AS1
HULC
NOD1
NOTCH3
SELENOP
ENO1
AQP4
ATF6
BDNF-AS
FGFR4
ADORA1
ADORA2B
CircCDK14
PDGFRA
PCBP2
circ-BGN
CBSLR
STAT6
HNRNPD
ESR1
circRNA_101093
LINC01564
SRSF1
APELA
circ_0072464
MIR29A
CERS6-AS1
ADIPOR1
FXR1
ZSCAN25
GGT1
CCT3
GPX7
AURKA
CAV-1
KAT5
GRSF1
PCAT1
TFAP2C
CircP4HB
CLOCK
UFL1
BMP4
SUFU
PELATON
Uc.339
BCAT1
MIR222
MIR6077
USP22
LINC01606
PTPMT1
NPC1
circACAP2
APOE
KAT6B
PRDX2
PRDX4
MALAT1
NSUN5
APOC1
PSEN1
PSEN2
LINC01134
HNRNPL
IL9
UBIAD1
TCF4
HUWE1
MFN1
CERK
AXL
KRT18
GRN
LAMTOR5
SPDYA
POU2F2
KLF15
NTN1
MIR217
METTL16
CST1
SATB1
ASAP2
CSE
SQOR
CPLX2
circCMTM3
SLC47A1
circ-ITCH
PCSK9
HPX
MYC
CB2R
HOXA11-AS
IGF2BP3
STC1
LRRK2
PLTP
MIR210
HSPA8
PCDH7
Circ_0000745
PNO1
ARG2
RBM24
FTHL17
FNDC3B
SIRT7
NAT10
JUND
LINC00976
TULP1
MITF
CTNNB1
JUP
AEBP1
BBOX1-AS1
MIR2115
USF2
PKM2
GLS
HRH1
OMA1
DELE1
PYCR1
ANGPTL4
MCF2L
CAPRIN2
LINC00941
BNC1
TRPM2
TRPV1
ISCA2
TRIM7
OGFRP1
VAMP2
MTTP
TMEM43
CircRAPGEF5
AADAC
ITGB3
IL23A
CNR1
MAZ
PEX14
PIM1
SLC25A11
MTHFR
ARPC1A
MITD1
PHGDH
LINC00239
AQP11
PI3K
ME1
ELK1
MARCHF6
C8orf76
MBOAT1
MBOAT2
CKB
CAD
UMPS
CTNS
GSTP1
LDHA
BAP31
OTUD5
NODAL
SNAP25
FOXQ1
MRTFA
TERF2
RSL1D1
SMAD3
circRNF10
ZBTB48
HNRNPM
POLE2
ETS1
MIR16-1
MIR16-2
SPI1
RAB26
KCNMA1
LINC00578
C1QTNF6
CACNA1G-AS1
SCD1
SCD5
CYP24A1
MIR96
circBBS2
LINC02587
KDM4D
SNORA56
NEUROD1
E2F7
CD276
TXNDC12
ASS1
YTHDF1
NSUN2
FOXM1
SETD2
FECH
circBLNK
CEBPG
SLC2A12
PLA2G7
SLC25A22
KL
circ_0070440
ACTL6A
circSTIL
P4HA1
HMGCS1
PKM
DLEU1
circPDE3B
RAP1GDS1
SELENOK
BHLHE40
FEN1
EGF
GSS
MIR552
CDK1
CircBCAR3
ALDH2
SGK2
PRMT1
LINC01133
GINS4
OPRM1
ANXA10
TET2
miR-26a-5p
RNF25
TRIM6
USP8
ASCL1
SESN1
MFGE8
DCPS
MIR491
IGF1R
GPX3
SLC35F2
ZC3H13
PROX1
ACADM
FEACR
LUCAT1
miR-129-5p
TXNRD3
SNHG14
SIRT4
LINC00460
SLC38A2
PRMT9
SERPINF1
CREB
TMEM147
PTGER1
STC2
CPT1A
PPARGC1A
BTK
BCL2
WBP2
EIF2AK3
SDCBP2-AS1
ACOT7
EREG
TFEB
CAPG
PINK1
FGF10
SYVN1
PDIA4
PFKFB2
ZEB1-AS1
BGN
B3GNT3
IGF2BP2
SPINK4
LDLR
circSEPT9
SLC27A4
HACE1
AIM2
CircSnx12
MELK
DUXAP8
IL33
SETD1A
HOXC-AS3
MIR17HG
HJURP
PARL
RBM15
FGF4
FOXA2
MIR432
PRMT8
NDUFA4
PGAM5
Sestrin2
TSPO
ZNF488
ITGB2-AS1
FHOD1
IL-10
METRNL
TEAD1
MIR20A
SLC38A5
EIF3H
OGT
PRKD2
FTX
PGAM1
AKT
HCG18
HSPA1A
HSPA1B
HSPA1L
HSPA2
HSPA4
HSPA4L
HSPA6
HSPA7
HSPA9
HSPA12A
HSPA12B
HSPA13
HSPA14
HSPH1
HYOU1
MEX3A
FBXL5
CYP1B1
UCHL3
DCLK3
MIR1-1
MIR1-2
CDH4
HTR2B
SOD2
GATA6
MIR125B1
MIR125B2
SLC12A5
MT-RNR1
ABCB6
UTP11
TRIM11
PLK1
CYP2E1
SLC43A2
CircOMA1
DPP9
CASC11
MAT2A
NR0B1
CENPA
EMP2
CNIH4
MAP3K7
GALNT5
MIR450B
IL37
VIRMA
MIR221
AC005332.7
PRMT5
CXCL8
hsa_circ_0050900
GATA1
AGER
UCKL1
FGF2
USP20
HCP5
CRTC3
RPLP2
HMGA2
CircZBTB46
PTPRC
VKORC1L1
GATA3
XIST
USP5
STARD7
METTL9
IGFBP6
TMEM44-AS1
KMT5A
LINC00641
ACAT2
NFKB2
DUSP1
NCF2
MT3
UBC
ALB
SRXN1
GPX2
BNIP3
OXSR1
SELENOS
ANGPTL7
LOC284561
ASNS
TSC22D3
DDIT3
JDP2
SLC1A4
PCK2
VLDLR
GPT2
PSAT1
LURAP1L
SLC7A5
XBP1
ZNF419
KLHL24
TRIB3
ZFP69B
ATP6V1G2
VEGFA
TUBE1
ARRDC3
SNORA16A
RGS4
BLOC1S5-TXNDC5
LOC390705
EIF2S1
KIM-1
CXCL2
HSD17B11
SETD1B
MAFG
HAMP
DRD5
DRD4
MAP3K5
SLC2A1
SLC2A3
SLC2A6
SLC2A8
GLUT13
SLC2A14
EIF2AK4
HBA1
NNMT
PLIN4
HIC1
STMN1
NGB
YWHAE
GABPB1
MIR4715
RIPK1
MIR30B
MMP13
LRRFIP1
CBR1
PUM2
PRNP

## Sheet: disease
RCD	Effect	Exp_organism	Confidence	PMID	Remark	Latest_update	Data_source
Ferroptosis	Ferroptosis :-: Fibrosarcoma	Human		22632970		12/31/2020	FerrDb team
Ferroptosis	Ferroptosis :-: Osteosarcoma	Human		22632970		12/31/2020	FerrDb team
Ferroptosis	Ferroptosis :-: Non small cell lung cancer	Human		22632970		12/31/2020	FerrDb team
Ferroptosis	Ferroptosis :+: Neurodegenerative diseases	Mice		22632970		12/31/2020	FerrDb team
Ferroptosis	Ferroptosis :-: Diffuse large b cell lymphomas	Human		24439385		12/31/2020	FerrDb team
Ferroptosis	Ferroptosis :-: Renal cell carcinomas	Human		24439385		12/31/2020	FerrDb team
Ferroptosis	Ferroptosis :+: Huntington?€?s disease	Rat		24592866		12/31/2020	FerrDb team
Ferroptosis	Ferroptosis :+: Periventricular leukomalacia	_NA_		24592866		12/31/2020	FerrDb team
Ferroptosis	Ferroptosis :+: Rhabdomyolysis-induced acute kidney injury	Mice		24592866		12/31/2020	FerrDb team
Ferroptosis	Ferroptosis :-: Prostate cancer	Human		24844246		12/31/2020	FerrDb team
Ferroptosis	Ferroptosis :-: Hepatocellular carcinoma	Human		23505071		12/31/2020	FerrDb team
Ferroptosis	Ferroptosis :-: Hepatocellular carcinoma	Human		25174755		12/31/2020	FerrDb team
Ferroptosis	Ferroptosis :-: Kidney cancer	Human		25368241		12/31/2020	FerrDb team
Ferroptosis	Ferroptosis :-: Melanoma	Human		25368241		12/31/2020	FerrDb team
Ferroptosis	Ferroptosis :-: Lung carcinoma	Human		25368241		12/31/2020	FerrDb team
Ferroptosis	Ferroptosis :-: Pancreatic adenocarcinoma	Human		25368241		12/31/2020	FerrDb team
Ferroptosis	Ferroptosis :-: Colon carcinoma	Human		25368241		12/31/2020	FerrDb team
Ferroptosis	Ferroptosis :+: Kidney ischemia-reperfusion injury	Mice		25385600		12/31/2020	FerrDb team
Ferroptosis	Ferroptosis :+: Oxalate crystal-induced acute kidney injury	Mice		25385600		12/31/2020	FerrDb team
Ferroptosis	Ferroptosis :+: Acute renal failure	Mice		25402683		12/31/2020	FerrDb team
Ferroptosis	Ferroptosis :-: Liver cancer	Human		25444922		12/31/2020	FerrDb team
Ferroptosis	Ferroptosis :-: Cervical carcinoma	Human		25728673		12/31/2020	FerrDb team
Ferroptosis	Ferroptosis :-: Colon tumour	Human		25799988		12/31/2020	FerrDb team
Ferroptosis	Ferroptosis :-: Liver tumour	Human		25799988		12/31/2020	FerrDb team
Ferroptosis	Ferroptosis :-: Kidney tumour	Human		25799988		12/31/2020	FerrDb team
Ferroptosis	Ferroptosis :+: Lymphocytic choriomeningitis virus infection	Mice		25824823		12/31/2020	FerrDb team
Ferroptosis	Ferroptosis :+: Leishmania major infection	Mice		25824823		12/31/2020	FerrDb team
Ferroptosis	Ferroptosis :-: Glioma	Rat		25896595		12/31/2020	FerrDb team
Ferroptosis	Ferroptosis :-: Chronic myeloid leukemia	Human		25965523		12/31/2020	FerrDb team
Ferroptosis	Ferroptosis :-: Pancreatic ductal adenocarcinoma	Human		26097885		12/31/2020	FerrDb team
Ferroptosis	Ferroptosis :-: Rhabdomyosarcoma	_NA_		26157704		12/31/2020	FerrDb team
Ferroptosis	Ferroptosis :+: Ischemia/reperfusion-induced heart injury	Mice		26166707		12/31/2020	FerrDb team
Ferroptosis	Ferroptosis :+: Rapid motor neuron degeneration	Mice		26400084		12/31/2020	FerrDb team
Ferroptosis	Ferroptosis :+: Paralysis	Mice		26400084		12/31/2020	FerrDb team
Ferroptosis	Ferroptosis :-: Hepatocellular carcinoma	Human, mice		26403645		12/31/2020	FerrDb team
Ferroptosis	Ferroptosis :-: Triple-negative breast cancer	Human		26930718		12/31/2020	FerrDb team
Ferroptosis	Ferroptosis :-: Pro-b-cell lymphomas	Mice		26943586		12/31/2020	FerrDb team
Ferroptosis	Ferroptosis :-: Hepatocellular carcinoma	Human		27015352		12/31/2020	FerrDb team
Ferroptosis	Ferroptosis :-: Pancreatic ductal adenocarcinoma	Human		27037021		12/31/2020	FerrDb team
Ferroptosis	Ferroptosis :-: Hepatocellular carcinoma	Human		27184800		12/31/2020	FerrDb team
Ferroptosis	Ferroptosis :+: Parkinson's disease	Human		27189756		12/31/2020	FerrDb team
Ferroptosis	Ferroptosis :-: Acute myeloid leukemia	Human		27308510		12/31/2020	FerrDb team
Ferroptosis	Ferroptosis :+: Acute kidney injury	Mice		27352622		12/31/2020	FerrDb team
Ferroptosis	Ferroptosis :-: Pancreatic cancer	Human		27375275		12/31/2020	FerrDb team
Ferroptosis	Ferroptosis :-: Breast cancer	Human		27441659		12/31/2020	FerrDb team
Ferroptosis	Ferroptosis :-: Head and neck cancer	Human		27477897		12/31/2020	FerrDb team
Ferroptosis	Ferroptosis :-: Head and neck carcinoma	Human		27477901		12/31/2020	FerrDb team
Ferroptosis	Ferroptosis :-: Glioma	Rat		27612422		12/31/2020	FerrDb team
Ferroptosis	Ferroptosis :+: Bone marrow injury	Mice		27773819		12/31/2020	FerrDb team
Ferroptosis	Ferroptosis :-: Breast cancer	Human		27842070		12/31/2020	FerrDb team
Ferroptosis	Ferroptosis :-: Head and neck cancer	_NA_		28012440		12/31/2020	FerrDb team
Ferroptosis	Ferroptosis :+: Hemochromatosis	Mice		28195347		12/31/2020	FerrDb team
Ferroptosis	Ferroptosis :-: Non-small-cell lung cancer	Human		28297659		12/31/2020	FerrDb team
Ferroptosis	Ferroptosis :-: Ovarian cancer	Human		28319068		12/31/2020	FerrDb team
Ferroptosis	Ferroptosis :-: Melanoma	Human		28358377		12/31/2020	FerrDb team
Ferroptosis	Ferroptosis :+: Acute kidney failure	Human, mice		28551825		12/31/2020	FerrDb team
Ferroptosis	Ferroptosis :-: Gliomas	Human		28553953		12/31/2020	FerrDb team
Ferroptosis	Ferroptosis :-: Acute lymphoblastic leukemia	_NA_		28595877		12/31/2020	FerrDb team
Ferroptosis	Ferroptosis :-: Hepatocellular carcinoma	Human		28756230		12/31/2020	FerrDb team
Ferroptosis	Ferroptosis :-: Glioblastomas	Human		28805788		12/31/2020	FerrDb team
Ferroptosis	Ferroptosis :-: Colorectal cancer	Human		28813679		12/31/2020	FerrDb team
Ferroptosis	Ferroptosis :-: Breast cancer	Human		28827805		12/31/2020	FerrDb team
Ferroptosis	Ferroptosis :+: Ischemic stroke	Mice, rat		28886009		12/31/2020	FerrDb team
Ferroptosis	Ferroptosis :-: Hepatocellular carcinoma	Human, rat		28893626		12/31/2020	FerrDb team
Ferroptosis	Ferroptosis :-: Lung cancer	Human		28900510		12/31/2020	FerrDb team
Ferroptosis	Ferroptosis :+: Asthma	Human		29053969		12/31/2020	FerrDb team
Ferroptosis	Ferroptosis :+: Acute kidney injury	Human		29053969		12/31/2020	FerrDb team
Ferroptosis	Ferroptosis :+: Traumatic brain injury	Rat		29053969		12/31/2020	FerrDb team
Ferroptosis	Ferroptosis :-: Lung adenocarcinomas	Human		29168506		12/31/2020	FerrDb team
Ferroptosis	Ferroptosis :-: Squamous cell lung cancer	Human		29212036		12/31/2020	FerrDb team
Ferroptosis	Ferroptosis :-: Melanoma	Human		29348676		12/31/2020	FerrDb team
Ferroptosis	Ferroptosis :-: Breast cancer	Human		29383104		12/31/2020	FerrDb team
Ferroptosis	Ferroptosis :+: Heart failure	Rat		29427658		12/31/2020	FerrDb team
Ferroptosis	Ferroptosis :-: Large b-cell lymphoma	Human		29463878		12/31/2020	FerrDb team
Ferroptosis	Ferroptosis :-: Breast cancer	Human		29588351		12/31/2020	FerrDb team
Ferroptosis	Ferroptosis :-: Lung cancer	Human		29588351		12/31/2020	FerrDb team
Ferroptosis	Ferroptosis :-: Melanoma	Human		29657129		12/31/2020	FerrDb team
Ferroptosis	Ferroptosis :-: Glioma	Human		29702192		12/31/2020	FerrDb team
Ferroptosis	Ferroptosis :-: Clear cell renal cell carcinoma	Human		29872221		12/31/2020	FerrDb team
Ferroptosis	Ferroptosis :-: Head and neck cancer	Human		29928961		12/31/2020	FerrDb team
Ferroptosis	Ferroptosis :-: Neuroblastoma	Human		29939160		12/31/2020	FerrDb team
Ferroptosis	Ferroptosis :-: Melanoma	Human		30035324		12/31/2020	FerrDb team
Ferroptosis	Ferroptosis :+: Secondary brain injury	Rat		30205109		12/31/2020	FerrDb team
Ferroptosis	Ferroptosis :-: Hepatocellular carcinoma	Human		30258181		12/31/2020	FerrDb team
Ferroptosis	Ferroptosis :+: Brain injury	Mice		30264934		12/31/2020	FerrDb team
Ferroptosis	Ferroptosis :+: Multiple sclerosis	Human		30289974		12/31/2020	FerrDb team
Ferroptosis	Ferroptosis :+: Hemorrhagic stroke	Mice		30294906		12/31/2020	FerrDb team
Ferroptosis	Ferroptosis :-: Liver fibrosis	Mice		30321484		12/31/2020	FerrDb team
Ferroptosis	Ferroptosis :+: Spinal cord injury	Rat		30352209		12/31/2020	FerrDb team
Ferroptosis	Ferroptosis :-: Colorectal cancer	Mice		30460115		12/31/2020	FerrDb team
Ferroptosis	Ferroptosis :+: Traumatic brain injury	Human		30531185		12/31/2020	FerrDb team
Ferroptosis	Ferroptosis :+: Spinal cord injury	Rat		30539824		12/31/2020	FerrDb team
Ferroptosis	Ferroptosis :-: Colorectal cancer	Human		30524291		12/31/2020	FerrDb team
Ferroptosis	Ferroptosis :-: Liver fibrosis	Mice		30551460		12/31/2020	FerrDb team
Ferroptosis	Ferroptosis :-: Acute myeloid leukemia	Human		30557609		12/31/2020	FerrDb team
Ferroptosis	Ferroptosis :+: Friedreich's ataxia	Human		30635474		12/31/2020	FerrDb team
Ferroptosis	Ferroptosis :+: Alzheimer's disease	Human		30684867		12/31/2020	FerrDb team
Ferroptosis	Ferroptosis :+: Cardiomyopathy	Mice		30692261		12/31/2020	FerrDb team
Ferroptosis	Ferroptosis :+: Intestinal ischemia/reperfusion injury	Mice		30737476		12/31/2020	FerrDb team
Ferroptosis	Ferroptosis :-: Lung cancer	Human		30787392		12/31/2020	FerrDb team
Ferroptosis	Ferroptosis :+: Temporal lobe epilepsy	Rat		30899387		12/31/2020	FerrDb team
Ferroptosis	Ferroptosis :+: Stroke	Mice		31056284		12/31/2020	FerrDb team
Ferroptosis	Ferroptosis :+: Alcoholic steatohepatitis	Mice		31061954		12/31/2020	FerrDb team
Ferroptosis	Ferroptosis :-: Liver cancer	Human		31108460		12/31/2020	FerrDb team
Ferroptosis	Ferroptosis :+: Radiation-induced lung fibrosis	Mice		31160885		12/31/2020	FerrDb team
Ferroptosis	Ferroptosis :+: Heart failure	Rat		31196626		12/31/2020	FerrDb team
Ferroptosis	Ferroptosis :+: Alcoholic liver	Mice		31224575	10.1093/cdn/nzz031.P06-056-19, pmid not accessible	12/31/2020	FerrDb team
Ferroptosis	Ferroptosis :-: Acute myeloid leukemia	Human		31301767		12/31/2020	FerrDb team
Ferroptosis	Ferroptosis :+: Chronic obstructive pulmonary disease	Human, mice		31316058		12/31/2020	FerrDb team
Ferroptosis	Ferroptosis :+: Liver injury	Mice		31323261		12/31/2020	FerrDb team
Ferroptosis	Ferroptosis :-: Mesothelioma	Mice		31341276		12/31/2020	FerrDb team
Ferroptosis	Ferroptosis :+: Epilepsy	Mice		31379480		12/31/2020	FerrDb team
Ferroptosis	Ferroptosis :-: Breast cancer	Mice		31409375		12/31/2020	FerrDb team
Ferroptosis	Ferroptosis :+: Acute kidney injury	Mice		31437128		12/31/2020	FerrDb team
Ferroptosis	Ferroptosis :+: Intracerebral hemorrhage	Human, mice		31442590		12/31/2020	FerrDb team
Ferroptosis	Ferroptosis :-: Malignant mesothelioma	Human, rat		31442913		12/31/2020	FerrDb team
Ferroptosis	Ferroptosis :+: Parkinson's disease	Rat		31467572		12/31/2020	FerrDb team
Ferroptosis	Ferroptosis :+: Radiation-induced lung injury	Mice		31493867		12/31/2020	FerrDb team
Ferroptosis	Ferroptosis :-: Non-small-cell lung cancer	Human, mice		31541463		12/31/2020	FerrDb team
Ferroptosis	Ferroptosis :+: Nonalcoholic steatohepatitis	Mice		31610178		12/31/2020	FerrDb team
Ferroptosis	Ferroptosis :-: Adrenocortical carcinoma	Human		31611400		12/31/2020	FerrDb team
Ferroptosis	Ferroptosis :+: Oleic acid-induced acute lung injury	Mice		31646322		12/31/2020	FerrDb team
Ferroptosis	Ferroptosis :+: Morphine tolerance	Mice		31682397		12/31/2020	FerrDb team
Ferroptosis	Ferroptosis :+: Myocardial infarction	Mice		31685805		12/31/2020	FerrDb team
Ferroptosis	Ferroptosis :+: Renal ischemia/reperfusion injury	Mice		31694915		12/31/2020	FerrDb team
Ferroptosis	Ferroptosis :-: Esophageal squamous cell carcinoma	Human, mice		31701262		12/31/2020	FerrDb team
Ferroptosis	Ferroptosis :+: Pancreatic dysfunction	Mice		31735470		12/31/2020	FerrDb team
Ferroptosis	Ferroptosis :+: Myocardial infarction	Mice		31740582		12/31/2020	FerrDb team
Ferroptosis	Ferroptosis :+: Acute kidney injury	Mice		31767624		12/31/2020	FerrDb team
Ferroptosis	Ferroptosis :+: Liver injury	Mice		31767624		12/31/2020	FerrDb team
Ferroptosis	Ferroptosis :-: Glioma	Human		31789401		12/31/2020	FerrDb team
Ferroptosis	Ferroptosis :+: Diabetes myocardial ischemia/reperfusion injury	Rat		31809190		12/31/2020	FerrDb team
Ferroptosis	Ferroptosis :+: Con a-induced hepatitis	Human, mice		31877357		12/31/2020	FerrDb team
Ferroptosis	Ferroptosis :-: Pancreatic cancer	Mice		31894321		12/31/2020	FerrDb team
Ferroptosis	Ferroptosis :+: Preeclampsia	Rat		31926626		04/28/2021	FerrDb team
Ferroptosis	Ferroptosis :+: Osteoarthritis	Human, mice		33376672		05/10/2021	FerrDb team
Ferroptosis	Ferroptosis :+: Photoreceptor degeneration	Mice		33334878		06/19/2021	FerrDb team
Ferroptosis	Ferroptosis :+: Spinal cord injury	Mice		33333051		07/14/2021	FerrDb team
Ferroptosis	Ferroptosis :+: Early brain injury	Rat		33314758		07/16/2021	FerrDb team
Ferroptosis	Ferroptosis :+: Epileptic seizures	Mice		33362556		07/16/2021	FerrDb team
Ferroptosis	Ferroptosis :-: Small cell lung cancer	Human		33365082		07/28/2021	FerrDb team
Ferroptosis	Ferroptosis :-: Breast cancer	Human, mice		33229547		08/02/2021	FerrDb team
Ferroptosis	Ferroptosis :+: Acute kidney injury	Mice		33068011		08/04/2021	FerrDb team
Ferroptosis	Ferroptosis :-: Breast cancer	Human		33294119		08/06/2021	FerrDb team
Ferroptosis	Ferroptosis :-: Esophageal squamous cell carcinoma	Human, mice		33210267		08/06/2021	FerrDb team
Ferroptosis	Ferroptosis :-: Colorectal cancer	Human		33203867		08/06/2021	FerrDb team
Ferroptosis	Ferroptosis :+: Amyotrophic lateral sclerosis	Human		33312375		08/09/2021	FerrDb team
Ferroptosis	Ferroptosis :-: Prostate cancer	Human		33197601		08/09/2021	FerrDb team
Ferroptosis	Ferroptosis :+: Intervertebral disc degeneration	Human, mice		33166496		08/11/2021	FerrDb team
Ferroptosis	Ferroptosis :+: Friedreich's ataxia	Mice		33197769		08/18/2021	FerrDb team
Ferroptosis	Ferroptosis :+: Ischemia/reperfusion injury	Rat		33157209		08/21/2021	FerrDb team
Ferroptosis	Ferroptosis :+: Diabetic nephropathy	Human, mice		33152439		08/21/2021	FerrDb team
Ferroptosis	Ferroptosis :+: Cerebral ischemia-reperfusion injury	Gerbils		33127512		08/21/2021	FerrDb team
Ferroptosis	Ferroptosis :-: Sunitinib-resistant renal cell carcinoma	Human		33121039		08/23/2021	FerrDb team
Ferroptosis	Ferroptosis :-: Clear cell renal cell carcinoma	Human		33643820		09/03/2021	FerrDb team
Ferroptosis	Ferroptosis :+: Kidney injury	Mice		32979361		09/06/2021	FerrDb team
Ferroptosis	Ferroptosis :+: Diabetic nephropathy	Mice		32976829		09/06/2021	FerrDb team
Ferroptosis	Ferroptosis :+: Liver injury	Mice		32951003		09/10/2021	FerrDb team
Ferroptosis	Ferroptosis :+: Intestinal ischemia/reperfusion-induced acute lung injury	Mice		33014271		09/10/2021	FerrDb team
Ferroptosis	Ferroptosis :-: Liver fibrosis	Human		32947011		09/13/2021	FerrDb team
Ferroptosis	Ferroptosis :+: Intervertebral disc degeneration	Human, rat		32892384		09/17/2021	FerrDb team
Ferroptosis	Ferroptosis :+: Acute kidney failure	Mice		32861798		10/08/2021	FerrDb team
Ferroptosis	Ferroptosis :+: Acute kidney failure	Mice		32846217		10/11/2021	FerrDb team
Ferroptosis	Ferroptosis :-: Colorectal cancer	Human		32776663		10/11/2021	FerrDb team
Ferroptosis	Ferroptosis :-: Allergic airway inflammation	Mice		32759385		10/29/2021	FerrDb team
Ferroptosis	Ferroptosis :+: Atherosclerosis	Mice		32768568		10/26/2021	FerrDb team
Ferroptosis	Ferroptosis :-: Triple-negative breast cancer	Human		32937365		10/26/2021	FerrDb team
Ferroptosis	Ferroptosis :-: Gastric cancer	Human, mice		32726752		11/04/2021	FerrDb team
Ferroptosis	Ferroptosis :+: Obesity-induced liver and renal injury	Mice		32922599		11/04/2021	FerrDb team
Ferroptosis	Ferroptosis :+: Acute kidney injury	Mice		33364059		11/05/2021	FerrDb team
Ferroptosis	Ferroptosis :-: Hepatocellular carcinoma	Human, mice		32699265		11/09/2021	FerrDb team
Ferroptosis	Ferroptosis :-: Triple-negative breast cancer	Human		32696316		11/09/2021	FerrDb team
Ferroptosis	Ferroptosis :+: Hypoxic-ischemic brain damage	Rat		32679060		11/11/2021	FerrDb team
Ferroptosis	Ferroptosis :-: Prostate cancer	Human		32686647		11/12/2021	FerrDb team
Ferroptosis	Ferroptosis :-: Uterine serous carcinoma	Human		32782585		11/16/2021	FerrDb team
Ferroptosis	Ferroptosis :+: Myocardial injury	Rat		32621060		11/16/2021	FerrDb team
Ferroptosis	Ferroptosis :-: Colorectal cancer	Human		32621966		11/17/2021	FerrDb team
Ferroptosis	Ferroptosis :+: Acute lung injury	Mice		32601262		11/17/2021	FerrDb team
Ferroptosis	Ferroptosis :+: Acute kidney injury	Mice		32583428		11/18/2021	FerrDb team
Ferroptosis	Ferroptosis :+: Nonalcoholic steatohepatitis	Rat		32593899		11/18/2021	FerrDb team
Ferroptosis	Ferroptosis :+: Hypertensive brain damage	Rat		32564622		11/19/2021	FerrDb team
Ferroptosis	Ferroptosis :-: Prostate cancer	Human		32577235		11/21/2021	FerrDb team
Ferroptosis	Ferroptosis :-: Hepatocellular carcinoma	Human		32541921		11/21/2021	FerrDb team
Ferroptosis	Ferroptosis :+: Myocardial injury	Human		32535745		11/21/2021	FerrDb team
Ferroptosis	Ferroptosis :+: Ulcerative colitis	Mice		32540488		11/21/2021	FerrDb team
Ferroptosis	Ferroptosis :-: Acute myeloid leukemia	Human		32534056		11/25/2021	FerrDb team
Ferroptosis	Ferroptosis :-: Hepatocellular carcinoma	Human		32531676		11/25/2021	FerrDb team
Ferroptosis	Ferroptosis :+: Spinal cord injury	Rat		33335755		11/30/2021	FerrDb team
Ferroptosis	Ferroptosis :+: Spinal cord injury	Mice		32474063		11/30/2021	FerrDb team
Ferroptosis	Ferroptosis :+: Pulmonary fibrosis	Human, rat		32453709		12/01/2021	FerrDb team
Ferroptosis	Ferroptosis :+: Parkinson's disease	Human		32424108		12/01/2021	FerrDb team
Ferroptosis	Ferroptosis :+: Alcoholic liver disease	Human		32419644		12/01/2021	FerrDb team
Ferroptosis	Ferroptosis :-: Hepatocellular carcinoma	Human		32416440		12/01/2021	FerrDb team
Ferroptosis	Ferroptosis :+: Oligospermia	Mice		32416107		12/01/2021	FerrDb team
Ferroptosis	Ferroptosis :+: Acute kidney injury	Human, mice		32404875		12/02/2021	FerrDb team
Ferroptosis	Ferroptosis :+: Doxorubicin-induced cardiomyopathy	Mice		32376803		12/02/2021	FerrDb team
Ferroptosis	Ferroptosis :+: Myocardial cellular injury	Mice		32377745	_NA_	12/07/2021	FerrDb team
Ferroptosis	Ferroptosis :+: Cardiomyopathy	Mice		32349646	_NA_	12/09/2021	FerrDb team
Ferroptosis	Ferroptosis :-: Extrahepatic cholangiocarcinoma	Human		32891325	_NA_	12/09/2021	FerrDb team
Ferroptosis	Ferroptosis :+: Early brain injury	Rat		32314126	Early brain injury (EBI) plays a key role in the poor prognoses of SAH (Subarachnoid hemorrhage).	12/09/2021	FerrDb team
Ferroptosis	Ferroptosis :+: Parkinson?€?s disease	Human		32276028	_NA_	12/09/2021	FerrDb team
Ferroptosis	Ferroptosis :-: Colorectal cancer	Human		32308771	_NA_	12/09/2021	FerrDb team
Ferroptosis	Ferroptosis :+: Acute kidney injury	Rat		32219613	_NA_	12/16/2021	FerrDb team
Ferroptosis	Ferroptosis :+: Nonalcoholic steatohepatitis	Mice		32145145	_NA_	12/19/2021	FerrDb team
Ferroptosis	Ferroptosis :+: Acute lung injury	Mice		32203170	_NA_	12/19/2021	FerrDb team
Ferroptosis	Ferroptosis :+: Acute lung injury	Mice		32161620	_NA_	12/22/2021	FerrDb team
Ferroptosis	Ferroptosis :+: Acute pancreatitis	Mice		32115146	_NA_	12/22/2021	FerrDb team
Ferroptosis	Ferroptosis :+: Acute liver failure	Mice		32094346	_NA_	12/30/2021	FerrDb team
Ferroptosis	Ferroptosis :+: Ulcerative colitis	Human		32015337	_NA_	12/30/2021	FerrDb team
Ferroptosis	Ferroptosis :+: Ischemia reperfusion injury	Mice		32029897	_NA_	12/30/2021	FerrDb team
Ferroptosis	Ferroptosis :+: Acute kidney injury	Mice		31996668	_NA_	12/30/2021	FerrDb team
Ferroptosis	Ferroptosis :+: Kidney injury	Mice		32051732	_NA_	12/30/2021	FerrDb team
Ferroptosis	Ferroptosis :+: Diabetes mellitus myocardial ischemia/reperfusion injury	Rat		31809190	_NA_	01/07/2022	FerrDb team
Ferroptosis	Ferroptosis :+: Acute myocardial infarction	Mice		31740582	_NA_	01/07/2022	FerrDb team
Ferroptosis	Ferroptosis :+: Nonalcoholic steatohepatitis	Mice		31610178	_NA_	01/10/2022	FerrDb team
Ferroptosis	Ferroptosis :+: Sarcopenia	Mice		33390840	_NA_	01/19/2022	FerrDb team
Ferroptosis	Ferroptosis :+: Cisplatin-induced hearing loss	Mice		34302894	_NA_	01/26/2022	FerrDb team
Ferroptosis	Ferroptosis :+: Age-related cataracts	Human, mice		33722625	_NA_	01/26/2022	FerrDb team
Ferroptosis	Ferroptosis :+: Pulmonary fibrosis	Mice		34175430	_NA_	02/10/2022	FerrDb team
Ferroptosis	Ferroptosis :+: Diabetic renal tubular injury	Mice		33679620	_NA_	02/12/2022	FerrDb team
Ferroptosis	Ferroptosis :+: Amyotrophic lateral sclerosis	Human, mice		34145375	_NA_	02/21/2022	FerrDb team
Ferroptosis	Ferroptosis :+: Intestinal barrier injury	Rat		34257815	_NA_	02/23/2022	FerrDb team
Ferroptosis	Ferroptosis :+: Endometrial hyperplasia	Mice		33771639	_NA_	03/15/2022	FerrDb team
Ferroptosis	Ferroptosis :+: Fatty liver	gibel carp		33952209	Bioinformatics methods are used.	03/22/2022	FerrDb team
Ferroptosis	Ferroptosis :-: Prostate cancer	Human		33483372	_NA_	03/30/2022	FerrDb team
Ferroptosis	Ferroptosis :+: Diabetic atherosclerosis	Mice		34508760	_NA_	03/30/2022	FerrDb team
Ferroptosis	Ferroptosis :+: Autosomal dominant polycystic kidney disease	Mice		34716241	_NA_	03/31/2022	FerrDb team
Ferroptosis	Ferroptosis :-: Obesity	Mice		34441564	_NA_	04/25/2022	FerrDb team
Ferroptosis	Ferroptosis :+: Psoriatic inflammation	Human, mice		34707088	_NA_	04/25/2022	FerrDb team
Ferroptosis	Ferroptosis :+: Hyperoxic lung injury	Rat		34703276	_NA_	04/25/2022	FerrDb team
Ferroptosis	Ferroptosis :+: Experimental autoimmune hepatitis	Mice		34966478	_NA_	05/05/2022	FerrDb team
Ferroptosis	Ferroptosis :+: Alzheimer's disease	Mice		33398092	_NA_	05/12/2022	FerrDb team
Ferroptosis	Ferroptosis :+: Multiorgan dysfunction syndrome	Mice		35210435	_NA_	09/03/2022	FerrDb team
Ferroptosis	Ferroptosis :+: Acute liver injury	Mice		35347117	_NA_	09/21/2022	FerrDb team
Ferroptosis	Ferroptosis :+: Aortic dissection	Human, mice		35844806	_NA_	09/29/2022	FerrDb team
Ferroptosis	Ferroptosis :+: Sepsis-associated encephalopathy	Mice		35066511	_NA_	09/29/2022	FerrDb team
Ferroptosis	Ferroptosis :+: Multiple sclerosis	Mice		35676325	_NA_	09/29/2022	FerrDb team
Ferroptosis	Ferroptosis :+: Deep vein thrombosis	Rat		35717798	_NA_	09/29/2022	FerrDb team
Ferroptosis	Ferroptosis :-: Ocular defects	Zebrafish		35563172	_NA_	09/29/2022	FerrDb team
Ferroptosis	Ferroptosis :+: Intestinal injuries	Mice		35091109	_NA_	09/29/2022	FerrDb team
Ferroptosis	Ferroptosis :+: Hypoxic-ischemic brain damage	Rat		35182697	_NA_	10/04/2022	FerrDb team
Ferroptosis	Ferroptosis :+: Alzheimer's disease	Mice		34998934	_NA_	10/04/2022	FerrDb team
Ferroptosis	Ferroptosis :+: Brain injury	Carp		34905050	_NA_	10/12/2022	FerrDb team
Ferroptosis	Ferroptosis :+: Neurological sequelae in patients with cerebral malaria	Mice		35725567	_NA_	10/18/2022	FerrDb team
Ferroptosis	Ferroptosis :+: Traumatic brain injury	Mice		35728282	_NA_	10/18/2022	FerrDb team
Ferroptosis	Ferroptosis :+: Triptolide-induced cardiotoxicity	Human		35757509	_NA_	10/21/2022	FerrDb team
Ferroptosis	Ferroptosis :-: Colorectal cancer	Human		35993016	_NA_	10/21/2022	FerrDb team
Ferroptosis	Ferroptosis :+: Acute respiratory distress syndrome	Mice		35222419	_NA_	11/20/2022	FerrDb team
Ferroptosis	Ferroptosis :+: Acute-on-chronic liver failure	Mice		35480867	_NA_	11/21/2022	FerrDb team
Ferroptosis	Ferroptosis :+: Rhabdomyolysis	Mice		35243801	_NA_	11/25/2022	FerrDb team
Ferroptosis	Ferroptosis :+: White matter injury	Mice		35318305	_NA_	11/25/2022	FerrDb team
Ferroptosis	Ferroptosis :+: Experimental autoimmune prostatitis	Rat		35755168	_NA_	11/30/2022	FerrDb team
Ferroptosis	Ferroptosis :+: Renal interstitial inflammatio	Mice		35224007	_NA_	12/11/2022	FerrDb team
Ferroptosis	Ferroptosis :+: Kidney fibrosis	Mice		35224007	_NA_	12/11/2022	FerrDb team
Ferroptosis	Ferroptosis :+: Diabetic cardiomyopathy	Mice		35256941	_NA_	12/14/2022	FerrDb team
Ferroptosis	Ferroptosis :+: Osteoporosis	Mice		35638167	_NA_	12/14/2022	FerrDb team
Ferroptosis	Ferroptosis :+: Diabetes-associated cognitive dysfunction	Mice		35350885	_NA_	12/14/2022	FerrDb team
Ferroptosis	Ferroptosis :+: Cognitive deficits	Mice		35935755	_NA_	12/18/2022	FerrDb team
Ferroptosis	Ferroptosis :+: Systematic lupus erythematosus	Mice		35619279	_NA_	12/18/2022	FerrDb team
Ferroptosis	Ferroptosis :+: Pulmonary fibrosis	Mice		35237410	_NA_	12/18/2022	FerrDb team
Ferroptosis	Ferroptosis :+: Acute liver injury	Mice		35496274	_NA_	01/05/2023	FerrDb team
Ferroptosis	Ferroptosis :+: Otitis media	Mice		35449198	_NA_	01/05/2023	FerrDb team
Ferroptosis	Ferroptosis :+: Pancreatic ?? cells dysfunction	Mice, rat		35761309	_NA_	01/06/2023	FerrDb team
Ferroptosis	Ferroptosis :+: Cervical squamous cell carcinoma	Human		35422066	_NA_	01/11/2023	FerrDb team
Ferroptosis	Ferroptosis :+: Diabetic osteoporosis	Mice		35260560	_NA_	01/11/2023	FerrDb team
Ferroptosis	Ferroptosis :+: Radiation-induced lung injury	Mice		35220409	_NA_	02/21/2023	FerrDb team
Ferroptosis	Ferroptosis :+: Pulmonary Fibrosis	Human, mice		35058772	_NA_	03/08/2023	FerrDb team
Ferroptosis	Ferroptosis :+: Cerebral ischemia-reperfusion injury	Rat		36456793	_NA_	04/12/2023	FerrDb team
Ferroptosis	Ferroptosis :+: Tubular injury	Human, mice		36566913	_NA_	04/12/2023	FerrDb team
Ferroptosis	Ferroptosis :+: Viral Encephalitis	Human, mice		36507835	_NA_	04/19/2023	FerrDb team
Ferroptosis	Ferroptosis :+: Ulcerative colitis	Rat, mice		36509196	_NA_	07/12/2023	FerrDb team
Ferroptosis	Ferroptosis :+: Ulcerative colitis	Rat, mice		36509196	_NA_	07/21/2023	FerrDb team
Ferroptosis	Ferroptosis :-: Hepatocellular carcinoma	Mice		36442849	_NA_	07/21/2023	FerrDb team
Ferroptosis	Ferroptosis :+: Sepsis-associated encephalopathy	Mice		36401983	_NA_	07/25/2023	FerrDb team
Ferroptosis	Ferroptosis :+: Acute pancreatitis	Mice		36670963	_NA_	08/08/2023	FerrDb team
Ferroptosis	Ferroptosis :+: Chronic intermittent hypoxia-induced lung injury	Rat		36572881	_NA_	08/08/2023	FerrDb team
Ferroptosis	Ferroptosis :+: Pancreatic injury after acute liver failure	Mice		36543135	_NA_	08/08/2023	FerrDb team
Ferroptosis	Ferroptosis :+: Pulmonary fibrosis	Mice		36566325	_NA_	08/04/2023	FerrDb team
Ferroptosis	Ferroptosis :-: Glioma	Mice		36484954	_NA_	08/18/2023	FerrDb team
Ferroptosis	Ferroptosis :+: Endometriosis	Human		36547083	_NA_	07/21/2023	FerrDb team
Ferroptosis	Ferroptosis :+: Diabetic tubulopathy	Rat		36440653	_NA_	10/17/2023	FerrDb team
Ferroptosis	Ferroptosis :+: Hyperoxia-induced acute lung injury	Mice		36411467	_NA_	10/20/2023	FerrDb team
Ferroptosis	Ferroptosis :+: Liver fibrogenesis	Human, mice		36370962	_NA_	10/20/2023	FerrDb team
Ferroptosis	Ferroptosis :+: Hypoxic-ischemic brain injury	Rat		36184790	_NA_	10/07/2023	FerrDb team
Ferroptosis	Ferroptosis :+: Oligospermia	Mice		36309297	_NA_	10/24/2023	FerrDb team
Ferroptosis	Ferroptosis :+: Multiple sclerosis	Mice		36385152	_NA_	10/24/2023	FerrDb team
Ferroptosis	Ferroptosis :+: Myocardial infarction	Rat		36174419	_NA_	11/03/2023	FerrDb team
Ferroptosis	Ferroptosis :+: Sepsis-induced acute kidney injury	Mice		36067654	_NA_	11/03/2023	FerrDb team
Ferroptosis	Ferroptosis :+: Primary ovarian insufficiency	Human, mice		36198708	_NA_	11/17/2023	FerrDb team
Ferroptosis	Ferroptosis :+: Nonalcoholic steatohepatitis	Mice		36285301	_NA_	11/15/2023	FerrDb team
Ferroptosis	Ferroptosis :+: Repetitive mild traumatic brain injury	Mice		35836233	_NA_	01/05/2024	FerrDb team
Ferroptosis	Ferroptosis :-: Pancreatic cancer	Mice		37910602	_NA_	02/23/2024	FerrDb team
Ferroptosis	Ferroptosis :+: Nonalcoholic fatty liver diseases	Mice		37863053	_NA_	02/23/2024	FerrDb team
Ferroptosis	Ferroptosis :+: Alcoholic fatty liver diseases	Mice		37863053	_NA_	02/23/2024	FerrDb team
Ferroptosis	Ferroptosis :+: Septic liver injury	Mice		36933519	_NA_	02/28/2024	FerrDb team
Ferroptosis	Ferroptosis :+: Osteoarthritis	Rat		37879209	_NA_	03/05/2024	FerrDb team
Ferroptosis	Ferroptosis :+: Cardiomyocyte injury	Mice		37705752	_NA_	03/05/2024	FerrDb team
Ferroptosis	Ferroptosis :-: Hepatocellular carcinoma	Human, mice		38056309	_NA_	03/15/2024	FerrDb team
Ferroptosis	Ferroptosis :+: Tendinopathy	Mice		37503658	_NA_	03/21/2024	FerrDb team
Ferroptosis	Ferroptosis :+: Spinal neurotoxicity	Rat		37244447	_NA_	03/21/2024	FerrDb team
Ferroptosis	Ferroptosis :+: Cardiac dysfunction	Mice		37801989	_NA_	03/28/2024	FerrDb team
Ferroptosis	Ferroptosis :-: Bladder cancer	Human, mice		38062004	_NA_	03/29/2024	FerrDb team
Ferroptosis	Ferroptosis :+: Cerebral ischemic injury	Mice, rat	Validated	38123006	_NA_	04/12/2024	FerrDb team
Ferroptosis	Ferroptosis :-: Thyroid cancer malignancy	Human, mice	Validated	37860888	_NA_	04/12/2024	FerrDb team
Ferroptosis	Ferroptosis :-: Non-small cell lung carcinoma	Human	Deduced	37633973	_NA_	04/12/2024	FerrDb team
Ferroptosis	Ferroptosis :+: Ischemic stroke	Mice	Validated	37300304	_NA_	04/12/2024	FerrDb team
Ferroptosis	Ferroptosis :-: Colorectal cancer	Human, mice	Validated	37671945	_NA_	04/09/2024	FerrDb team
Ferroptosis	Ferroptosis :-: Intrahepatic cholangiocarcinoma	Human, mice	Validated	38124152	_NA_	04/09/2024	FerrDb team
Ferroptosis	Ferroptosis :+: JEV-induced neuronal damage and neuroinflammation	Human, mice, hamster	Validated	38104890	_NA_	04/11/2024	FerrDb team
Ferroptosis	Ferroptosis :-: Colon cancer	Human, mice	Validated	37517591	_NA_	04/11/2024	FerrDb team
Ferroptosis	Ferroptosis :-: Colorectal cancer	Human, mice	Validated	38049865	_NA_	04/11/2024	FerrDb team
Ferroptosis	Ferroptosis :+: Sepsis-associated encephalopathy	Mice	Deduced	37341832	_NA_	04/11/2024	FerrDb team
Ferroptosis	Ferroptosis :-: Glioma	Mice	Validated	38049396	_NA_	04/17/2024	FerrDb team
Ferroptosis	Ferroptosis :-: Hepatocellular carcinoma	Human, mice	Validated	38134213	_NA_	04/17/2024	FerrDb team
Ferroptosis	Ferroptosis :+: Heatstroke-induced acute lung injury	Human, mice	Validated	37695738	_NA_	04/18/2024	FerrDb team
Ferroptosis	Ferroptosis :-: Triple-negative breast cancer	Human, mice	Validated	37481196	_NA_	04/18/2024	FerrDb team
Ferroptosis	Ferroptosis :-: Colorectal cancer	Human, mice	Validated	37661645	_NA_	04/24/2024	FerrDb team
Ferroptosis	Ferroptosis :-: Glioma	Human, mice	Validated	37503932	_NA_	04/24/2024	FerrDb team
Ferroptosis	Ferroptosis :-: Colorectal cancer	Human	Deduced	37229918	_NA_	04/24/2024	FerrDb team
Ferroptosis	Ferroptosis :-: Non-small cell lung cancer	Human, mice	Validated	37957645	_NA_	04/24/2024	FerrDb team
Ferroptosis	Ferroptosis :-: Papillary thyroid carcinoma	Human	Deduced	37070544	_NA_	04/19/2024	FerrDb team
Ferroptosis	Ferroptosis :-: Ovarian carcinoma	Human	Deduced	37691145	_NA_	04/19/2024	FerrDb team
Ferroptosis	Ferroptosis :-: Renal carcinoma	Human	Deduced	37691145	_NA_	04/19/2024	FerrDb team
Ferroptosis	Ferroptosis :-: Prostate cancer	Human	Deduced	37698736	_NA_	04/19/2024	FerrDb team
Ferroptosis	Ferroptosis :+: Cardiomyocyte death	Mice	Validated	37738327	_NA_	04/19/2024	FerrDb team
Ferroptosis	Ferroptosis :-: Endometrial cancer	Human	Validated	38042059	_NA_	04/19/2024	FerrDb team
Ferroptosis	Ferroptosis :+: Traumatic brain injury	Mice	Validated	37105419	_NA_	04/19/2024	FerrDb team
Ferroptosis	Ferroptosis :+: Sepsis-induced myocardial injury	Rat	Deduced	36645573	_NA_	04/26/2024	FerrDb team
Ferroptosis	Ferroptosis :+: Ischemia/reperfusion (I/R) injury	Mice, rat	Deduced	37343689	_NA_	04/26/2024	FerrDb team
Ferroptosis	Ferroptosis :-: Lung cancer	Human, mice	Validated	37236507	_NA_	05/08/2024	FerrDb team
Ferroptosis	Ferroptosis :-: Clear cell renal cell carcinoma	Human, mice	Validated	37604811	_NA_	05/08/2024	FerrDb team
Ferroptosis	Ferroptosis :-: Osteosarcoma	Human, mice	Validated	37711054	_NA_	05/08/2024	FerrDb team
Ferroptosis	Ferroptosis :+: Nonalcoholic steatohepatitis	Human, mice	Validated	37422643	_NA_	05/10/2024	FerrDb team
Ferroptosis	Ferroptosis :+: Neuronal injury	Rat	Validated	36647717	_NA_	05/10/2024	FerrDb team
Ferroptosis	Ferroptosis :+: Testicular dysfunction	Mice	Validated	38123054	_NA_	05/14/2024	FerrDb team
Ferroptosis	Ferroptosis :-: Ovarian cancer	Human, mice	Validated	37940066	_NA_	05/15/2024	FerrDb team
Ferroptosis	Ferroptosis :-: Anaplastic thyroid cancer	Human, mice	Validated	37283515	_NA_	05/15/2024	FerrDb team
Ferroptosis	Ferroptosis :+: Chronic obstructive pulmonary disease	Human, mice	Validated	37710216	_NA_	05/24/2024	FerrDb team
Ferroptosis	Ferroptosis :+: Frucose-induced renal injury	Human, mice	Validated	36828294	_NA_	05/24/2024	FerrDb team
Ferroptosis	Ferroptosis :-: Triple-negative breast cancer	Human, mice	Validated	37301139	_NA_	05/24/2024	FerrDb team
Ferroptosis	Ferroptosis :+: Periodontal Injury	Mice	Validated	37372983	_NA_	05/24/2024	FerrDb team
Ferroptosis	Ferroptosis :-: Glioblastoma	Human, mice	Validated	36878845	_NA_	05/30/2024	FerrDb team
Ferroptosis	Ferroptosis :-: Esophageal squamous cell carcinoma	Human, mice	Validated	38092323	_NA_	05/30/2024	FerrDb team
Ferroptosis	Ferroptosis :-: Colon cancer	Human, mice	Validated	37717793	_NA_	05/30/2024	FerrDb team
Ferroptosis	Ferroptosis :-: Gastric cancer	Human, mice	Validated	37528314	_NA_	05/31/2024	FerrDb team
Ferroptosis	Ferroptosis :+: Diabetic cognitive dysfunction	Mice, rat	Validated	37036428	_NA_	05/31/2024	FerrDb team
Ferroptosis	Ferroptosis :+: Cerebral Ischemia/Reperfusion Injury	Mice	Validated	37110816	_NA_	05/31/2024	FerrDb team
Ferroptosis	Ferroptosis :+: Apical periodontitis	Human	Deduced	37619958	_NA_	06/07/2024	FerrDb team
Ferroptosis	Ferroptosis :+: Uremia	Mice	Validated	37364609	_NA_	06/07/2024	FerrDb team
Ferroptosis	Ferroptosis :-: Colorectal cancer	Human, mice	Validated	37217090	_NA_	06/07/2024	FerrDb team
Ferroptosis	Ferroptosis :+: Diabetic cardiomyopathy	Human	Deduced	37430319	_NA_	06/07/2024	FerrDb team
Ferroptosis	Ferroptosis :+: Brain injury	Mice	Validated	37651502	_NA_	06/14/2024	FerrDb team
Ferroptosis	Ferroptosis :-: Hepatocellular carcinoma	Human, mice	Validated	36893885	_NA_	06/14/2024	FerrDb team
Ferroptosis	Ferroptosis :-: Colorectal cancer	Human, mice	Validated	37666806	_NA_	06/14/2024	FerrDb team
Ferroptosis	Ferroptosis :+: Brain inflammation	Chickens	Deduced	37209896	_NA_	06/14/2024	FerrDb team
Ferroptosis	Ferroptosis :-: Osteosarcoma	Human, mice	Validated	37461104	_NA_	06/21/2024	FerrDb team
Ferroptosis	Ferroptosis :+: Cognitive impairment	Mice	Validated	37479016	_NA_	06/21/2024	FerrDb team
Ferroptosis	Ferroptosis :+: Colitis	Human, mice	Validated	37501933	_NA_	06/21/2024	FerrDb team
Ferroptosis	Ferroptosis :-: Castration-resistant prostate cancer	Human, mice	Validated	37355053	_NA_	06/28/2024	FerrDb team
Ferroptosis	Ferroptosis :+: Intervertebral disc degeneration	Human, mice	Validated	37099926	_NA_	06/28/2024	FerrDb team
Ferroptosis	Ferroptosis :-: Diffuse gastric cancer	Human, mice	Validated	36717701	_NA_	07/28/2024	FerrDb team
Ferroptosis	Ferroptosis :+: Sepsis-induced acute lung injury	Human, mice	Validated	37715457	_NA_	07/28/2024	FerrDb team
Ferroptosis	Ferroptosis :-: Melanoma	Human, mice	Validated	36889082	_NA_	07/28/2024	FerrDb team
Ferroptosis	Ferroptosis :+: Benign prostatic hyperplasia	Human, rat	Validated	37633909	_NA_	07/28/2024	FerrDb team
Ferroptosis	Ferroptosis :-: Laryngeal squamous cell carcinoma	Human	Deduced	37536262	_NA_	08/03/2024	FerrDb team
Ferroptosis	Ferroptosis :+: Non-alcoholic fatty liver disease	Zebrafish	Validated	37714372	_NA_	08/03/2024	FerrDb team
Ferroptosis	Ferroptosis :+: Myocardial ischemia/reperfusion injury	Human, mice	Validated	37370086	_NA_	08/03/2024	FerrDb team
Ferroptosis	Ferroptosis :+: Inflammatory bowel disease	Human, mice	Validated	37303049	_NA_	08/03/2024	FerrDb team
Ferroptosis	Ferroptosis :+: Liver injury and cirrhosis	Mice	Validated	36934969	_NA_	08/03/2024	FerrDb team
Ferroptosis	Ferroptosis :+: Severe acute pancreatitis	Mice, rat	Validated	37865653	_NA_	08/03/2024	FerrDb team
Ferroptosis	Ferroptosis :-: Gallbladder cancer	Human, mice	Validated	37156453	_NA_	08/30/2024	FerrDb team
Ferroptosis	Ferroptosis :-: Hepatocellular carcinoma	Human, mice	Validated	37891677	_NA_	09/09/2024	FerrDb team
Ferroptosis	Ferroptosis :-: Esophageal squamous cell carcinoma	Human, mice	Validated	36764215	_NA_	09/13/2024	FerrDb team
Ferroptosis	Ferroptosis :-: Glioblastoma	Human, mice	Validated	37979586	_NA_	09/13/2024	FerrDb team
Ferroptosis	Ferroptosis :+: Osteoarthritis	Human, rat	Validated	37932746	_NA_	09/05/2024	FerrDb team
Ferroptosis	Ferroptosis :+: Nonalcoholic Fatty Liver Disease	Human	Deduced	37553313	_NA_	09/05/2024	FerrDb team
Ferroptosis	Ferroptosis :+: Pulmonary fibrosis	Mice	Validated	37451346	_NA_	09/13/2024	FerrDb team
Ferroptosis	Ferroptosis :-: Head and neck squamous cell carcinoma	Human	Deduced	36899869	_NA_	09/13/2024	FerrDb team
Ferroptosis	Ferroptosis :+: Chronic kidney disease	Human, mice	Validated	37288660	_NA_	09/13/2024	FerrDb team
Ferroptosis	Ferroptosis :-: Colorectal cancer	Human, mice	Validated	37147883	_NA_	09/13/2024	FerrDb team
Ferroptosis	Ferroptosis :+: Myocardial ischemia-reperfusion injury	Rat	Validated	38012584	_NA_	09/20/2024	FerrDb team
Ferroptosis	Ferroptosis :+: Acute lung injury	Human, mice	Validated	38147776	_NA_	09/20/2024	FerrDb team
Ferroptosis	Ferroptosis :+: Spinal cord ischemia?€?reperfusion injury	Human, rat	Validated	37591122	_NA_	09/20/2024	FerrDb team
Ferroptosis	Ferroptosis :-: Triple-negative breast cancer	Human	Deduced	36724820	_NA_	09/20/2024	FerrDb team
Ferroptosis	Ferroptosis :-: Renal cell carcinoma	Human, mice	Validated	36906674	_NA_	09/20/2024	FerrDb team
Ferroptosis	Ferroptosis :+: Rheumatoid arthritis	Human	Deduced	36882816	_NA_	09/24/2024	FerrDb team
Ferroptosis	Ferroptosis :-: Prostate cancer	Human, mice	Validated	36806086	_NA_	09/24/2024	FerrDb team
Ferroptosis	Ferroptosis :+: Myocardial ischemia/reperfusion injury	Mice, rat	Validated	37155368	_NA_	09/25/2024	FerrDb team
Ferroptosis	Ferroptosis :-: Gastric cancer	Human	Deduced	37128782	_NA_	09/25/2024	FerrDb team
Ferroptosis	Ferroptosis :-: Pancreatic ductal adenocarcinoma	Human, mice	Validated	37479744	_NA_	09/27/2024	FerrDb team
Ferroptosis	Ferroptosis :-: Glioma	Human, mice	Validated	37872147	_NA_	09/27/2024	FerrDb team
Ferroptosis	Ferroptosis :+: Ulcerative colitis	Mice	Validated	38039694	_NA_	09/27/2024	FerrDb team
Ferroptosis	Ferroptosis :-: Liver cancer	Mice	Validated	37253718	_NA_	09/27/2024	FerrDb team
Ferroptosis	Ferroptosis :+: Cardiac Fibrosis	Mice	Validated	37408261	_NA_	09/27/2024	FerrDb team
Ferroptosis	Ferroptosis :-: Colorectal cancer	Human, mice	Validated	37013514	_NA_	09/27/2024	FerrDb team
Ferroptosis	Ferroptosis :+: Spinal cord injury	Rat	Validated	37257587	_NA_	09/27/2024	FerrDb team
Ferroptosis	Ferroptosis :-: Diffuse large B-cell lymphoma	Human, mice	Validated	37690092	_NA_	09/27/2024	FerrDb team
Ferroptosis	Ferroptosis :+: Ultraviolet light-induced skin injury	Mice	Validated	38100056	_NA_	09/29/2024	FerrDb team
Ferroptosis	Ferroptosis :+: Heart failure	Human, mice	Validated	38070140	_NA_	09/29/2024	FerrDb team
Ferroptosis	Ferroptosis :-: Renal cell carcinoma	Human, mice	Validated	36923928	_NA_	10/09/2024	FerrDb team
Ferroptosis	Ferroptosis :-: Bladder cancer	Human	Deduced	37157950	_NA_	10/10/2024	FerrDb team
Ferroptosis	Ferroptosis :+: Tissue wasting	Mice	Validated	36973755	_NA_	10/10/2024	FerrDb team
Ferroptosis	Ferroptosis :+: Intrauterine adhesions	Rat	Validated	37814907	_NA_	10/10/2024	FerrDb team
Ferroptosis	Ferroptosis :+: Myocardial infarction	Rat	Validated	37087800	_NA_	10/10/2024	FerrDb team
Ferroptosis	Ferroptosis :-: Colorectal cancer	Human, mice	Validated	37682704	_NA_	10/10/2024	FerrDb team
Ferroptosis	Ferroptosis :-: Lung cancer	Human, mice	Validated	36715115	_NA_	10/10/2024	FerrDb team
Ferroptosis	Ferroptosis :+: Autoimmune hepatitis	Mice	Validated	36702076	_NA_	10/10/2024	FerrDb team
Ferroptosis	Ferroptosis :-: Colorectal cancer	Human, mice	Validated	37658132	_NA_	10/10/2024	FerrDb team
Ferroptosis	Ferroptosis :+: Liver ischemia-reperfusion injury	Human, mice	Validated	38065978	_NA_	10/12/2024	FerrDb team
Ferroptosis	Ferroptosis :-: Hepatocellular carcinoma	Human, mice	Validated	37311739	_NA_	10/12/2024	FerrDb team
Ferroptosis	Ferroptosis :-: Colorectal Cancer	Human, mice	Validated	37875418	_NA_	10/12/2024	FerrDb team
Ferroptosis	Ferroptosis :+: Acute kidney injury	Mice	Validated	37833977	_NA_	10/17/2024	FerrDb team
Ferroptosis	Ferroptosis :+: Acute lung injury	Human,mice	Validated	37209327	_NA_	10/17/2024	FerrDb team
Ferroptosis	Ferroptosis :-: Non-small cell lung cancer	Human,mice	Validated	37923740	_NA_	10/17/2024	FerrDb team
Ferroptosis	Ferroptosis :+: Myocardial damage	Rat	Validated	37822721	_NA_	10/17/2024	FerrDb team
Ferroptosis	Ferroptosis :+: Spinal cord injury	Rat	Validated	36914965	_NA_	10/17/2024	FerrDb team
Ferroptosis	Ferroptosis :-: Head and neck paraganglioma	Human,mice	Validated	37602474	_NA_	10/17/2024	FerrDb team
Ferroptosis	Ferroptosis :+: Sepsis	Rat	Validated	37946128	_NA_	10/17/2024	FerrDb team
Ferroptosis	Ferroptosis :-: Lung squamous cell carcinoma	Human	Deduced	38040224	_NA_	10/17/2024	FerrDb team
Ferroptosis	Ferroptosis :-: Hepatocellular carcinoma	Mice	Validated	36994647	_NA_	10/17/2024	FerrDb team
Ferroptosis	Ferroptosis :+: Kidney stones	Human	Deduced	37806389	_NA_	10/17/2024	FerrDb team
Ferroptosis	Ferroptosis :-: Osteosarcoma	Human, mice	Validated	36814203	_NA_	10/17/2024	FerrDb team
Ferroptosis	Ferroptosis :+: Cardiac hypertrophy	Mice	Validated	37277029	_NA_	10/17/2024	FerrDb team
Ferroptosis	Ferroptosis :-: Pancreatic cancer	Human	Deduced	37986084	_NA_	10/17/2024	FerrDb team
Ferroptosis	Ferroptosis :-: Non-small cell lung cancer	Human	Deduced	37370246	_NA_	10/17/2024	FerrDb team
Ferroptosis	Ferroptosis :-: Glioma	Human, mice	Deduced	37463506	_NA_	10/17/2024	FerrDb team
Ferroptosis	Ferroptosis :-: Glioma	Human, mice	Validated	37211949	_NA_	10/17/2024	FerrDb team
Ferroptosis	Ferroptosis :+: Amyotrophic lateral sclerosis	Mice	Validated	37352984	_NA_	10/18/2024	FerrDb team
Ferroptosis	Ferroptosis :+: Acute lung injury	Mice	Validated	37880599	_NA_	10/24/2024	FerrDb team
Ferroptosis	Ferroptosis :-: Bladder cancer	Human	Deduced	36905252	_NA_	10/24/2024	FerrDb team
Ferroptosis	Ferroptosis :+: Stroke	Mice	Validated	38070317	_NA_	10/24/2024	FerrDb team
Ferroptosis	Ferroptosis :-: Hepatocellular carcinoma	Mice	Validated	36680650	_NA_	10/24/2024	FerrDb team
Ferroptosis	Ferroptosis :-: Hepatocellular carcinoma	Human, mice	Validated	37406020	_NA_	10/24/2024	FerrDb team
Ferroptosis	Ferroptosis :-: Cervical cancer	Human, mice	Validated	37406020	_NA_	10/24/2024	FerrDb team
Ferroptosis	Ferroptosis :-: Diffuse large B-cell lymphoma	Human, mice	Validated	37294920	_NA_	10/24/2024	FerrDb team
Ferroptosis	Ferroptosis :+: Diabetic nephropathy/acute kidney injury	Rat	Deduced	37659699	_NA_	10/24/2024	FerrDb team
Ferroptosis	Ferroptosis :+: Ischemia/reperfusion injury	Human, mice	Validated	36695612	_NA_	10/24/2024	FerrDb team
Ferroptosis	Ferroptosis :+: Gastric ulcer	Rat	Validated	37209766	_NA_	10/24/2024	FerrDb team
Ferroptosis	Ferroptosis :-: Glioblastoma	Human	Deduced	37879937	_NA_	10/24/2024	FerrDb team
Ferroptosis	Ferroptosis :-: Cervical cancer	Human, mice	Validated	37550282	_NA_	10/24/2024	FerrDb team
Ferroptosis	Ferroptosis :-: Pancreatic cancer	Human, mice	Validated	37887353	_NA_	10/24/2024	FerrDb team
Ferroptosis	Ferroptosis :-: Cholangiocarcinoma	Human, mice	Validated	37718459	_NA_	10/24/2024	FerrDb team
Ferroptosis	Ferroptosis :-: Hepatocellular carcinoma	Human, mice	Validated	37559097	_NA_	10/24/2024	FerrDb team
Ferroptosis	Ferroptosis :+: Cardiomyocyte hypertrophy	Mice, rat	Validated	37972803	_NA_	10/24/2024	FerrDb team
Ferroptosis	Ferroptosis :-: Hepatocellular carcinoma	Human, mice	Validated	37705495	_NA_	10/24/2024	FerrDb team
Ferroptosis	Ferroptosis :-: Oral squamous cell carcinoma	Human	Deduced	37776596	_NA_	10/31/2024	FerrDb team
Ferroptosis	Ferroptosis :+: Osteoporosis	Mice	Validated	37804406	_NA_	10/31/2024	FerrDb team
Ferroptosis	Ferroptosis :+: Renal fibrosis	Human, mice	Validated	37236026	_NA_	10/31/2024	FerrDb team
Ferroptosis	Ferroptosis :+: Retinal ischemia reperfusion	Mice	Validated	37903234	_NA_	10/31/2024	FerrDb team
Ferroptosis	Ferroptosis :+: Rheumatoid arthritis	Human, mice	Validated	37501360	_NA_	10/31/2024	FerrDb team
Ferroptosis	Ferroptosis :-: Glioma	Human, mice	Validated	36648507	_NA_	10/31/2024	FerrDb team
Ferroptosis	Ferroptosis :-: Glioma	Human, mice	Validated	36648507	_NA_	10/31/2024	FerrDb team
Ferroptosis	Ferroptosis :+: Renal fibrosis	Human, mice	Validated	37236026	_NA_	10/31/2024	FerrDb team
Ferroptosis	Ferroptosis :-: Hepatocellular carcinoma	Human, mice	Validated	36786348	_NA_	10/31/2024	FerrDb team
Ferroptosis	Ferroptosis :-: Lung cancer	Mice	Validated	37948404	_NA_	10/31/2024	FerrDb team
Ferroptosis	Ferroptosis :-: Epithelial ovarian cancer	Human, mice	Validated	36354374	_NA_	10/31/2024	FerrDb team
Ferroptosis	Ferroptosis :+: Acute lung injury	Human, mice	Validated	36621150	_NA_	10/31/2024	FerrDb team
Ferroptosis	Ferroptosis :-: Hepatocellular carcinoma	Human, mice	Validated	38092274	_NA_	10/31/2024	FerrDb team
Ferroptosis	Ferroptosis :+: Neuronal damages	Rat	Validated	37494465	_NA_	10/31/2024	FerrDb team
Ferroptosis	Ferroptosis :-: Gastric cancer	Human	Validated	37340227	_NA_	10/31/2024	FerrDb team
Ferroptosis	Ferroptosis :+: Osteoarthritis	Human, mice	Validated	37425490	_NA_	10/31/2024	FerrDb team
Ferroptosis	Ferroptosis :+: Allergic asthma	Human, mice	Validated	38035662	_NA_	10/31/2024	FerrDb team
Ferroptosis	Ferroptosis :-: Gastric cancer	Human, mice	Validated	38037454	_NA_	11/06/2024	FerrDb team
Ferroptosis	Ferroptosis :-: Nasopharyngeal carcinoma	Human	Deduced	36737723	_NA_	11/06/2024	FerrDb team
Ferroptosis	Ferroptosis :-: Ovarian cancer	Human	Deduced	37144519	_NA_	11/07/2024	FerrDb team
Ferroptosis	Ferroptosis :-: Hepatocellular carcinoma	Human, mice	Validated	36645171	_NA_	11/07/2024	FerrDb team
Ferroptosis	Ferroptosis :-: Pancreatic cancer	Human	Deduced	37929351	_NA_	11/07/2024	FerrDb team
Ferroptosis	Ferroptosis :+: Acute lung injury	Human, rat	Validated	37290680	_NA_	11/07/2024	FerrDb team
Ferroptosis	Ferroptosis :-: Prostate cancer	Human, mice	Validated	37527336	_NA_	11/07/2024	FerrDb team
Ferroptosis	Ferroptosis :+: Intervertebral disc degeneration	Human	Deduced	37480032	_NA_	11/07/2024	FerrDb team
Ferroptosis	Ferroptosis :-: Colorectal cancer	Human	Deduced	37184781	_NA_	11/07/2024	FerrDb team
Ferroptosis	Ferroptosis :+: Acute kidney injury	Human, mice	Validated	37875838	_NA_	11/07/2024	FerrDb team
Ferroptosis	Ferroptosis :+: Depression	Mice	Validated	38109473	_NA_	11/07/2024	FerrDb team
Ferroptosis	Ferroptosis :+: Acute kidney injury	Mice	Validated	37907523	_NA_	11/07/2024	FerrDb team
Ferroptosis	Ferroptosis :+: Cerebral ischemia-reperfusion Injury	Mice	Validated	37473431	_NA_	11/07/2024	FerrDb team
Ferroptosis	Ferroptosis :+: Cerebral ischemia-reperfusion Injury	Rat	Validated	37059928	_NA_	11/07/2024	FerrDb team
Ferroptosis	Ferroptosis :+: Sepsis lung injury	Mice	Validated	36913799	_NA_	11/07/2024	FerrDb team
Ferroptosis	Ferroptosis :-: Bronchopulmonary Dysplasia	Human, mice	Validated	37490064	_NA_	11/07/2024	FerrDb team
Ferroptosis	Ferroptosis :+: Acute kidney injury	Mice	Validated	35986536	_NA_	11/07/2024	FerrDb team
Ferroptosis	Ferroptosis :-: Multiple myeloma	Human, mice	Validated	37044150	_NA_	11/07/2024	FerrDb team
Ferroptosis	Ferroptosis :-: Hepatocellular carcinoma	Human, mice	Validated	37230466	_NA_	11/07/2024	FerrDb team
Ferroptosis	Ferroptosis :-: Hepatocellular carcinoma	Human, mice	Validated	38036507	_NA_	11/14/2024	FerrDb team
Ferroptosis	Ferroptosis :+: Premature delivery	Human	Deduced	38158666	_NA_	11/14/2024	FerrDb team
Ferroptosis	Ferroptosis :+: Cardiac hypertrophy	Mice	Validated	37119283	_NA_	11/14/2024	FerrDb team
Ferroptosis	Ferroptosis :-: Melanoma	Human, mice	Validated	37080437	_NA_	11/14/2024	FerrDb team
Ferroptosis	Ferroptosis :-: Pancreatic cancer	Human	Deduced	36735705	_NA_	11/14/2024	FerrDb team
Ferroptosis	Ferroptosis :+: Myocardial Ischemia-Reperfusion Injury	Human, mice	Validated	36987924	_NA_	11/14/2024	FerrDb team
Ferroptosis	Ferroptosis :-: Hepatocellular carcinoma	Human, mice	Validated	36635256	_NA_	11/14/2024	FerrDb team
Ferroptosis	Ferroptosis :-: Nasopharyngeal carcinoma	Human, mice	Validated	37951442	_NA_	11/14/2024	FerrDb team
Ferroptosis	Ferroptosis :+: Ulcerative colitis	Human, mice	Validated	37210607	_NA_	11/14/2024	FerrDb team
Ferroptosis	Ferroptosis :-: Hepatocellular carcinoma	Mice	Validated	36996941	_NA_	11/14/2024	FerrDb team
Ferroptosis	Ferroptosis :-: Esophageal squamous cell carcinoma	Human, mice	Validated	37268653	_NA_	11/14/2024	FerrDb team
Ferroptosis	Ferroptosis :-: Prolactinomas	Human, mice	Validated	36853491	_NA_	11/14/2024	FerrDb team
Ferroptosis	Ferroptosis :-: Hepatocellular carcinoma	Human, mice	Validated	37554285	_NA_	11/12/2024	FerrDb team
Ferroptosis	Ferroptosis :-: Clear cell renal cell carcinoma	Human, mice	Validated	37713596	_NA_	11/12/2024	FerrDb team
Ferroptosis	Ferroptosis :+: Intervertebral disc cartilage degeneration	Human, mice	Validated	37453477	_NA_	11/21/2024	FerrDb team
Ferroptosis	Ferroptosis :-: Hepatocellular carcinoma	Human, mice	Validated	38084209	_NA_	11/21/2024	FerrDb team
Ferroptosis	Ferroptosis :+: Ischemic stroke	Rat	Validated	36743288	_NA_	11/21/2024	FerrDb team
Ferroptosis	Ferroptosis :+: Ischemic stroke	Rat	Deduced	37529339	_NA_	11/21/2024	FerrDb team
Ferroptosis	Ferroptosis :-: Hepatocellular carcinoma	Human	Deduced	37552314	_NA_	11/21/2024	FerrDb team
Ferroptosis	Ferroptosis :-: Osteosarcoma	Human, mice	Validated	37457846	_NA_	11/21/2024	FerrDb team
Ferroptosis	Ferroptosis :-: Lung cancer	Human, mice	Validated	38058844	_NA_	11/21/2024	FerrDb team
Ferroptosis	Ferroptosis :-: Non-small cell lung cancer	Mice	Validated	37231753	_NA_	11/21/2024	FerrDb team
Ferroptosis	Ferroptosis :-: Triple-negative breast cancer	Human	Deduced	37477758	_NA_	11/21/2024	FerrDb team
Ferroptosis	Ferroptosis :-: Non-small cell lung cancer	Human, mice	Validated	37056388	_NA_	11/21/2024	FerrDb team
Ferroptosis	Ferroptosis :-: Hepatocellular carcinoma	Human	Deduced	37577230	_NA_	11/21/2024	FerrDb team
Ferroptosis	Ferroptosis :+: Renal fibrosis	Human, mice	Validated	37893066	_NA_	11/21/2024	FerrDb team
Ferroptosis	Ferroptosis :+: Renal tubular epithelial cell injury	Human, mice	Validated	37589000	_NA_	11/21/2024	FerrDb team
Ferroptosis	Ferroptosis :+: Cardiomyopathy	Mice	Validated	38045054	_NA_	11/21/2024	FerrDb team
Ferroptosis	Ferroptosis :-: Cervical cancer	Human	Deduced	37716418	_NA_	11/25/2024	FerrDb team
Ferroptosis	Ferroptosis :-: Oral squamous cell carcinoma	Human, mice	Validated	37286868	_NA_	11/28/2024	FerrDb team
Ferroptosis	Ferroptosis :+: Parkinson disease	Mice	Validated	36818224	_NA_	11/28/2024	FerrDb team
Ferroptosis	Ferroptosis :-: Gastric cancer	Human, mice	Validated	37566605	_NA_	11/28/2024	FerrDb team
Ferroptosis	Ferroptosis :-: Hepatocellular carcinoma	Human, mice	Validated	36968217	_NA_	11/28/2024	FerrDb team
Ferroptosis	Ferroptosis :-: Pancreatic adenocarcinoma	Human, mice	Validated	37970359	_NA_	11/28/2024	FerrDb team
Ferroptosis	Ferroptosis :+: Intracerebral hemorrhage	Mice	Validated	36802066	_NA_	11/28/2024	FerrDb team
Ferroptosis	Ferroptosis :+: Glaucoma	Mice	Deduced	38020723	_NA_	11/28/2024	FerrDb team
Ferroptosis	Ferroptosis :+: Diabetic nephropathy	Human, mice	Validated	38055118	_NA_	11/28/2024	FerrDb team
Ferroptosis	Ferroptosis :+: Polycystic ovary syndrome	Human, mice	Validated	36662677	_NA_	11/28/2024	FerrDb team
Ferroptosis	Ferroptosis :+: Spinal cord ischemia injury	Rat	Validated	37056141	_NA_	11/28/2024	FerrDb team
Ferroptosis	Ferroptosis :+: Spinal cord reperfusion injury	Rat	Validated	37056141	_NA_	11/28/2024	FerrDb team
Ferroptosis	Ferroptosis :+: Lung infections	Mice	Validated	37777065	_NA_	11/28/2024	FerrDb team
Ferroptosis	Ferroptosis :-: Synovial Sarcoma	Mice	Validated	37444594	_NA_	11/28/2024	FerrDb team
Ferroptosis	Ferroptosis :+: Myocardial ischemia injury	Mice	Validated	37597361	_NA_	11/28/2024	FerrDb team
Ferroptosis	Ferroptosis :-: Glioblastoma	Human, mice	Validated	36639654	_NA_	11/28/2024	FerrDb team
Ferroptosis	Ferroptosis :+: Osteoarthritis	Human, rat	Validated	37422468	_NA_	11/28/2024	FerrDb team
Ferroptosis	Ferroptosis :-: Gastric cancer	Human	Deduced	37399587	_NA_	11/28/2024	FerrDb team
Ferroptosis	Ferroptosis :+: Diabetic atherosclerosis	Human, mice	Validated	37206550	_NA_	11/28/2024	FerrDb team
Ferroptosis	Ferroptosis :+: Myocardial ischemia-reperfusion injury	Human, mice	Validated	37501954	_NA_	11/28/2024	FerrDb team
Ferroptosis	Ferroptosis :-: Non-small cell lung cancer	Human, mice	Validated	38058803	_NA_	11/28/2024	FerrDb team
Ferroptosis	Ferroptosis :+: Myocardial ischemia injury	Mice	Validated	37530646	_NA_	12/05/2024	FerrDb team
Ferroptosis	Ferroptosis :+: Myocardial reperfusion injury	Mice	Validated	37530646	_NA_	12/05/2024	FerrDb team
Ferroptosis	Ferroptosis :-: Pancreatic ductal adenocarcinoma	Human, mice	Validated	38057506	_NA_	12/05/2024	FerrDb team
Ferroptosis	Ferroptosis :-: Clear cell renal cell carcinoma	Human	Deduced	38082448	_NA_	12/05/2024	FerrDb team
Ferroptosis	Ferroptosis :-: Bladder cancer	Human	Deduced	37480224	_NA_	12/05/2024	FerrDb team
Ferroptosis	Ferroptosis :-: Gastric cancer	Human, mice	Validated	36947996	_NA_	12/05/2024	FerrDb team
Ferroptosis	Ferroptosis :+: Acute myocardial infarction	Human, mice	Validated	36914604	_NA_	12/05/2024	FerrDb team
Ferroptosis	Ferroptosis :-: Triple-negative breast cancer	Human, mice	Validated	37380368	_NA_	12/05/2024	FerrDb team
Ferroptosis	Ferroptosis :-: Gastric cancer	Human	Deduced	36820068	_NA_	12/05/2024	FerrDb team
Ferroptosis	Ferroptosis :+: Parkinson?€?s disease	Human	Deduced	37881068	_NA_	12/05/2024	FerrDb team
Ferroptosis	Ferroptosis :-: Intrahepatic cholangiocarcinoma	Human	Deduced	38028176	_NA_	12/05/2024	FerrDb team
Ferroptosis	Ferroptosis :-: Non?€?small cell lung cancer	Human	Deduced	36817050	_NA_	12/05/2024	FerrDb team
Ferroptosis	Ferroptosis :+: Nonalcoholic steatohepatitis with type 2 diabetes mellitus	Human, mice	Validated	37280194	_NA_	12/05/2024	FerrDb team
Ferroptosis	Ferroptosis :-: Oral squamous cell carcinoma	Human	Deduced	37517144	_NA_	12/05/2024	FerrDb team
Ferroptosis	Ferroptosis :-: Breast cancer	Human	Deduced	37700851	_NA_	12/05/2024	FerrDb team
Ferroptosis	Ferroptosis :+: Liver fibrosis	Human, mice	Validated	38034086	_NA_	12/05/2024	FerrDb team
Ferroptosis	Ferroptosis :+: Microvascular ischemia-reperfusion injury	Human, mice	Validated	37705747	_NA_	12/05/2024	FerrDb team
Ferroptosis	Ferroptosis :-: Triple-negative breast cancer	Human, mice	Validated	36980766	_NA_	12/12/2024	FerrDb team
Ferroptosis	Ferroptosis :+: Osteoarthritis	Human, mice	Validated	36923091	_NA_	12/12/2024	FerrDb team
Ferroptosis	Ferroptosis :-: Hepatocellular carcinoma	Human, mice	Validated	37666810	_NA_	12/12/2024	FerrDb team
Ferroptosis	Ferroptosis :-: Hepatocellular carcinoma	Human, mice	Validated	37980521	_NA_	12/12/2024	FerrDb team
Ferroptosis	Ferroptosis :-: Prostate cancer	Human	Deduced	37113783	_NA_	12/12/2024	FerrDb team
Ferroptosis	Ferroptosis :-: Prostate cancer	Human	Deduced	37113783	_NA_	12/12/2024	FerrDb team
Ferroptosis	Ferroptosis :-: Acute myeloid leukemia	Human, mice	Validated	36672408	_NA_	12/12/2024	FerrDb team
Ferroptosis	Ferroptosis :+: Myocardial ischemia?€?reperfusion injury	Mice	Validated	37548549	_NA_	12/12/2024	FerrDb team
Ferroptosis	Ferroptosis :-: Gastric cancer	Human	Deduced	37060074	_NA_	12/12/2024	FerrDb team
Ferroptosis	Ferroptosis :-: Triple-negative breast cancer	Human, mice	Validated	37955780	_NA_	12/12/2024	FerrDb team
Ferroptosis	Ferroptosis :+: Kidney intestinal fibrosis	Mice	Validated	37670055	_NA_	12/12/2024	FerrDb team
Ferroptosis	Ferroptosis :+: Vascular calcification	Mice	Validated	36831172	_NA_	12/12/2024	FerrDb team
Ferroptosis	Ferroptosis :-: Mesenchymal glioblastoma	Human, mice	Validated	37175412	_NA_	12/12/2024	FerrDb team
Ferroptosis	Ferroptosis :-: Gastric cancer	Human, mice	Validated	37720433	_NA_	12/12/2024	FerrDb team
Ferroptosis	Ferroptosis :-: Breast cancer	Human, mice	Validated	37839786	_NA_	12/12/2024	FerrDb team
Ferroptosis	Ferroptosis :-: Lung adenocarcinoma	Human	Deduced	38153663	_NA_	12/19/2024	FerrDb team
Ferroptosis	Ferroptosis :-: Hepatocellular carcinoma	Human, mice	Validated	37830241	_NA_	12/19/2024	FerrDb team
Ferroptosis	Ferroptosis :-: Hepatocellular carcinoma	Human, mice	Validated	38053637	_NA_	12/19/2024	FerrDb team
Ferroptosis	Ferroptosis :+: Myocardial ischemia-reperfusion injury	Mice	Validated	37552043	_NA_	12/19/2024	FerrDb team
Ferroptosis	Ferroptosis :-: Hepatocellular carcinoma	Human, mice	Validated	37492786	_NA_	12/19/2024	FerrDb team
Ferroptosis	Ferroptosis :-: Colorectal cancer	Human, mice	Validated	38102129	_NA_	12/19/2024	FerrDb team
Ferroptosis	Ferroptosis :+: Acute kidney injury	Human, mice	Validated	38196698	_NA_	12/19/2024	FerrDb team
Ferroptosis	Ferroptosis :-: Colorectal cancer	Human	Deduced	37686618	_NA_	12/19/2024	FerrDb team
Ferroptosis	Ferroptosis :-: Neuroblastoma	Human	Deduced	38275623	_NA_	12/19/2024	FerrDb team
Ferroptosis	Ferroptosis :+: Acute kidney injury	Human, mice	Validated	37759588	_NA_	12/19/2024	FerrDb team
Ferroptosis	Ferroptosis :+: Inflammation	Mice	Validated	37154013	_NA_	12/19/2024	FerrDb team
Ferroptosis	Ferroptosis :-: Hepatocellular carcinoma	Human, mice	Validated	38017014	_NA_	12/19/2024	FerrDb team
Ferroptosis	Ferroptosis :+: Cerebral Ischemia-Reperfusion Injury	Mice	Validated	37861894	_NA_	12/19/2024	FerrDb team
Ferroptosis	Ferroptosis :-: Lung carcinoma	Human	Deduced	37259333	_NA_	12/19/2024	FerrDb team
Ferroptosis	Ferroptosis :-: Esophageal squamous cell carcinoma	Human, mice	Validated	38040698	_NA_	12/19/2024	FerrDb team
Ferroptosis	Ferroptosis :-: Hepatocellular carcinoma	Human	Deduced	37208604	_NA_	12/19/2024	FerrDb team
Ferroptosis	Ferroptosis :-: Llung cancer	Human, mice	Validated	37311754	_NA_	12/19/2024	FerrDb team
Ferroptosis	Ferroptosis :+: Spinal cord injury	Rat	Validated	36946310	_NA_	12/26/2024	FerrDb team
Ferroptosis	Ferroptosis :-: Breast cancer	Human, mice	Validated	37454220	_NA_	12/26/2024	FerrDb team
Ferroptosis	Ferroptosis :-: Esophageal squamous cell carcinoma	Human	Deduced	37244629	_NA_	12/26/2024	FerrDb team
Ferroptosis	Ferroptosis :-: Glioblastoma	Human, mice	Validated	37520713	_NA_	12/26/2024	FerrDb team

## Sheet: driver
RCD	Symbol_or_reported_abbr	HGNC_ID	ENSG_stable	Dependence	Evidence	Exp_organism	Pathway	Confidence	Experiments	Caution	UniProtAC	PMID	Remark	Latest_update	Data_source	Gene_type_hgnc_locus_type_or_other
Ferroptosis	RPL8	HGNC:10368	ENSG00000161016	_NA_	Required in erastin-induced ferroptosis. Silencing of it conferred against erastin-induced ferroptosis.	Human	RPL8 :+: Ferroptosis	Validated	0	_NA_	P62917	22632970	_NA_	12/31/2020	FerrDb team	gene with protein product
Ferroptosis	IREB2	HGNC:6115	ENSG00000136381	_NA_	Required in erastin-induced ferroptosis. Silencing of it conferred against erastin-induced ferroptosis.	Human	IREB2 :+: Ferroptosis	Validated	0	_NA_	P48200	22632970	_NA_	12/31/2020	FerrDb team	gene with protein product
Ferroptosis	ATP5MC3	HGNC:843	ENSG00000154518	_NA_	Required in erastin-induced ferroptosis. Silencing of it conferred against erastin-induced ferroptosis.	Human	ATP5MC3 :+: Ferroptosis	Validated	0	_NA_	P48201	22632970	ATP5G3 in article	12/31/2020	FerrDb team	gene with protein product
Ferroptosis	CS	HGNC:2422	ENSG00000062485	_NA_	Required in erastin-induced ferroptosis. Silencing of it conferred against erastin-induced ferroptosis.	Human	CS :+: Ferroptosis	Validated	0	_NA_	O75390	22632970	_NA_	12/31/2020	FerrDb team	gene with protein product
Ferroptosis	EMC2	HGNC:28963	ENSG00000104412	_NA_	Required in erastin-induced ferroptosis. Silencing of it conferred against erastin-induced ferroptosis.	Human	EMC2 :+: Ferroptosis	Validated	0	_NA_	Q15006	22632970	TTC35 in article	12/31/2020	FerrDb team	gene with protein product
Ferroptosis	ACSF2	HGNC:26101	ENSG00000167107	_NA_	Required in erastin-induced ferroptosis. Silencing of it conferred against erastin-induced ferroptosis.	Human	ACSF2 :+: Ferroptosis	Validated	0	_NA_	Q96CM8	22632970	_NA_	12/31/2020	FerrDb team	gene with protein product
Ferroptosis	NOX1	HGNC:7889	ENSG00000007952	_NA_	Suppresses erastin-induced ferroptosis when inhibited by inhibitor.	Human	NOX1 :+: Ferroptosis	Deduced	0	The presented inhibition study is not sufficient to confirm its role in ferroptosis.	Q9Y5S8	22632970	_NA_	12/31/2020	FerrDb team	gene with protein product
Ferroptosis	CYBB	HGNC:2578	ENSG00000165168	_NA_	Suppresses erastin-induced ferroptosis when inhibited by inhibitor.	Human	CYBB :+: Ferroptosis	Deduced	0	The presented inhibition study is not sufficient to confirm its role in ferroptosis.	P04839	22632970	NOX2 in article	12/31/2020	FerrDb team	gene with protein product
Ferroptosis	NOX3	HGNC:7890	ENSG00000074771	_NA_	Suppresses erastin-induced ferroptosis when inhibited by inhibitor.	Human	NOX3 :+: Ferroptosis	Deduced	0	The presented inhibition study is not sufficient to confirm its role in ferroptosis.	Q9HBY0	22632970	_NA_	12/31/2020	FerrDb team	gene with protein product
Ferroptosis	NOX4	HGNC:7891	ENSG00000086991	_NA_	Suppresses erastin-induced ferroptosis when inhibited by inhibitor.	Human	NOX4 :+: Ferroptosis	Deduced	0	The presented inhibition study is not sufficient to confirm its role in ferroptosis.	Q9NPH5	22632970	_NA_	12/31/2020	FerrDb team	gene with protein product
Ferroptosis	NOX5	HGNC:14874	ENSG00000255346	_NA_	Suppresses erastin-induced ferroptosis when inhibited by inhibitor.	Human	NOX5 :+: Ferroptosis	Deduced	0	The presented inhibition study is not sufficient to confirm its role in ferroptosis.	Q96PH1	22632970	_NA_	12/31/2020	FerrDb team	gene with protein product
Ferroptosis	DUOX1	HGNC:3062	ENSG00000137857	_NA_	Suppresses erastin-induced ferroptosis when inhibited by inhibitor.	Human	DUOX1 :+: Ferroptosis	Deduced	0	The presented inhibition study is not sufficient to confirm its role in ferroptosis.	Q9NRD9	22632970	_NA_	12/31/2020	FerrDb team	gene with protein product
Ferroptosis	DUOX2	HGNC:13273	ENSG00000140279	_NA_	Suppresses erastin-induced ferroptosis when inhibited by inhibitor.	Human	DUOX2 :+: Ferroptosis	Deduced	0	The presented inhibition study is not sufficient to confirm its role in ferroptosis.	Q9NRD8	22632970	_NA_	12/31/2020	FerrDb team	gene with protein product
Ferroptosis	G6PD	HGNC:4057	ENSG00000160211	_NA_	Required in erastin-induced ferroptosis.	Human	G6PD :+: Ferroptosis	Validated	0	_NA_	P11413	22632970	_NA_	12/31/2020	FerrDb team	gene with protein product
Ferroptosis	PGD	HGNC:8891	ENSG00000142657	_NA_	Required in erastin-induced ferroptosis.	Human	PGD :+: Ferroptosis	Validated	0	_NA_	P52209	22632970	_NA_	12/31/2020	FerrDb team	gene with protein product
Ferroptosis	VDAC2	HGNC:12672	ENSG00000165637	_NA_	Required in erastin-induced ferroptosis.	Human	VDAC2 :+: Ferroptosis	Validated	0	_NA_	P45880	22632970	_NA_	12/31/2020	FerrDb team	gene with protein product
Ferroptosis	PIK3CA	HGNC:8975	ENSG00000121879	_NA_	Inhibitor blocked ferroptotic cell death.	Mice	PIK3CA :-: GSH, GSH :-: Lipid ROS, Lipid ROS :+: Ferroptosis	Validated	0	Also involved in necrosis and apoptosis.	P42336	24739485	PI3Kalpha in article	12/31/2020	FerrDb team	gene with protein product
Ferroptosis	FLT3	HGNC:3765	ENSG00000122025	_NA_	Inhibitor blocked ferroptotic cell death.	Mice	FLT3 :+: Lipid ROS, Lipid ROS :+: Ferroptosis	Validated	0	Also involved in necrosis and apoptosis.	P36888	24739485	_NA_	12/31/2020	FerrDb team	gene with protein product
Ferroptosis	SCP2	HGNC:10606	ENSG00000116171	_NA_	SCP-2 inhibitors showed anti-ferroptotic activity, which was substantiated by knocking down SCP-2 in Gpx4???/??? cells.	Mice	SCP2 :+: Ferroptosis	Validated	0	Transient effect. Other translocases may work in parallel.	P22307	25402683	_NA_	12/31/2020	FerrDb team	gene with protein product
Ferroptosis	TP53	HGNC:11998	ENSG00000141510	_NA_	Inhibits cystine uptake and sensitizes cells to ferroptosis. Erastin induced high levels of cell death in p53+/+ MEFs.	Human, mice	TP53 :-: SLC7A11, SLC7A11 :+: Cystine, Cystine :-: Ferroptosis	Validated	0	The acetylation-defective mutant (p53[3KR]) also retains the ability to induce ferroptosis upon reactive oxygen species (ROS)-induced stress.	P04637	25799988	_NA_	12/31/2020	FerrDb team	gene with protein product
Ferroptosis	ACSL4	HGNC:3571	ENSG00000068366	_NA_	Deletion of this gene likely suppress ferroptosis by limiting the membrane-resident pool of oxidation-sensitive fatty acids.	Human	ACSL4 :+: Ferroptosis	Predicted	0	Author prediction based on gene function.	O60488	25965523	_NA_	12/31/2020	FerrDb team	gene with protein product
Ferroptosis	LPCAT3	HGNC:30244	ENSG00000111684	_NA_	Deletion of this gene likely suppress ferroptosis by limiting the membrane-resident pool of oxidation-sensitive fatty acids.	Human	LPCAT3 :+: Ferroptosis	Predicted	0	Author prediction based on gene function.	Q6P1A2	25965523	_NA_	12/31/2020	FerrDb team	gene with protein product
Ferroptosis	NRAS	HGNC:7989	ENSG00000213281	_NA_	NRAS12V mutant protects RMS13 cells from ferroptotic cell death.	Human	NRAS :+: Ferroptosis	Deduced	0	Inferred as a promoter because RAS mutant is resistant to ferroptosis.	P01111	26157704	_NA_	12/31/2020	FerrDb team	gene with protein product
Ferroptosis	KRAS	HGNC:6407	ENSG00000133703	_NA_	KRAS12V mutant protects RMS13 cells from ferroptotic cell death.	Human	KRAS :+: Ferroptosis	Deduced	0	Inferred as a promoter because RAS mutant is resistant to ferroptosis.	P01116	26157704	_NA_	12/31/2020	FerrDb team	gene with protein product
Ferroptosis	HRAS	HGNC:5173	ENSG00000174775	_NA_	HRAS12V mutant protects RMS13 cells from ferroptotic cell death.	Human	HRAS :+: Ferroptosis	Deduced	0	Inferred as a promoter because RAS mutant is resistant to ferroptosis.	P01112	26157704	_NA_	12/31/2020	FerrDb team	gene with protein product
Ferroptosis	TF	HGNC:11740	ENSG00000091513	_NA_	Essential for the induction of ferroptotic cell death. Transferrin can only interact with transferrin receptor and be transported into the cell when it is loaded with iron.	Mice	TF :+: Ferroptosis	Validated	0	Recognized as a suppressor in other studies.	P02787	26166707	Transferrin in article	12/31/2020	FerrDb team	gene with protein product
Ferroptosis	TFRC	HGNC:11763	ENSG00000072274	_NA_	RNAi of transferrin receptor (TfR) inhibited ferroptosis.	Mice	TFRC :+: Ferroptosis	Validated	0	_NA_	P02786	26166707	Tfr in article	12/31/2020	FerrDb team	gene with protein product
Ferroptosis	TFR2	HGNC:11762	ENSG00000106327	_NA_	RNAi of transferrin receptor (TfR) inhibited ferroptosis.	Mice	TFR2 :+: Ferroptosis	Validated	0	_NA_	Q9UP52	26166707	Tfr in article	12/31/2020	FerrDb team	gene with protein product
Ferroptosis	SLC38A1	HGNC:13447	ENSG00000111371	_NA_	RNAi knockdown markedly blocked ferroptosis.	Mice	SLC38A1 :+: Glutamine, Glutamine :+: Glutamate, Glutamate :+: alpha-Ketoglutarate, alpha-Ketoglutarate :+: Ferroptosis	Validated	0	_NA_	Q9H2H9	26166707	_NA_	12/31/2020	FerrDb team	gene with protein product
Ferroptosis	SLC1A5	HGNC:10943	ENSG00000105281	_NA_	Pharmacological inhibition by L-g-glutamyl-p-nitroanilide or RNAi knockdown markedly blocked ferroptosis.	Mice	SLC1A5 :+: Glutamine, Glutamine :+: Glutamate, Glutamate :+: alpha-Ketoglutarate, alpha-Ketoglutarate :+: Ferroptosis	Validated	0	_NA_	Q15758	26166707	_NA_	12/31/2020	FerrDb team	gene with protein product
Ferroptosis	GLS2	HGNC:29570	ENSG00000135423	_NA_	Both inhibitor inhibition and gene knockdown inhibit ferroptotic cell death.	Mice	GSL2 :+: Glutamate, Glutamate :+: Ferroptosis	Validated	0	_NA_	Q9UI32	26166707	_NA_	12/31/2020	FerrDb team	gene with protein product
Ferroptosis	GOT1	HGNC:4432	ENSG00000120053	_NA_	RNAi reduced ferroptosis.	Mice	GOT1 :+: alpha-Ketoglutarate, alpha-Ketoglutarate :+: Ferroptosis	Validated	0	_NA_	P17174	26166707	_NA_	12/31/2020	FerrDb team	gene with protein product
Ferroptosis	CARS1	HGNC:1493	ENSG00000110619	_NA_	Required for ferroptosis in diverse cell contexts. Knockdown of CARS inhibited erastin-induced death by preventing the induction of lipid reactive oxygen species, without altering iron homeostasis.	Human, rat	CARS1 :-: Transsulfuration pathway, Transsulfuration pathway :-: Ferroptosis	Validated	0	_NA_	P49589	26184909	CARS in article	12/31/2020	FerrDb team	gene with protein product
Ferroptosis	TP53	HGNC:11998	ENSG00000141510	_NA_	Wild type p53 can induce ferroptosis upon reactive oxygen species (ROS)-induced stress.	Human	TP53 :-: SLC7A11, SLC7A11 :-: Ferroptosis	Validated	0	_NA_	P04637	26218928	p53 in article	12/31/2020	FerrDb team	gene with protein product
Ferroptosis	ALOX5	HGNC:435	ENSG00000012779	_NA_	The 5-Lipoxygenase inhibitor zileuton protected HT22 neuronal cells from erastin-induced ferroptosis.	Mice	ALOX5 :+: Lipid ROS, Lipid ROS :+: Ferroptosis	Validated	0	_NA_	P09917	26235588	5-LOX in article	12/31/2020	FerrDb team	gene with protein product
Ferroptosis	KEAP1	HGNC:23177	ENSG00000079999	_NA_	Knockdown of Keap1 reversed loss of p62-increased degradation of NRF2 in ferroptosis. Keap1 knockdown led to resistance to erastin-induced and sorafenib-induced growth inhibition with decreased ferroptotic events in the absence or presence of p62 knockdown.	Human, mice	KEAP1 :-: NFE2L2, NFE2L2 :-: Ferroptosis	Validated	0	_NA_	Q14145	26403645	_NA_	12/31/2020	FerrDb team	gene with protein product
Ferroptosis	HMOX1	HGNC:5013	ENSG00000100292	_NA_	Zinc protoporphyrin IX, a HO-1 inhibitor, prevented Erastin-triggered ferroptotic cancer cell death. Overexpression accelerates erastin-induced cell death.	Human, mice	HMOX1 :+: Lipid ROS, Lipid ROS :+: Ferroptosis	Validated	0	Other articles (PMID 26403645, 28515173) suggest it a suppressor.	P09601	26405158	HO-1 in article	12/31/2020	FerrDb team	gene with protein product
Ferroptosis	TP53	HGNC:11998	ENSG00000141510	_NA_	p53^3KR/3KR Xrcc4^-/- MEF cells are very sensitive to ferroptosis. Stabilized in the spleens of p53^3KR/3KR Xrcc4^-/- mice which enables to prevent the development of pro-B-cell lymphomas.	Mice	TP53 :-: SLC7A11, SLC7A11 :-: Ferroptosis	Validated	0	_NA_	P04637	26943586	p53 in article	12/31/2020	FerrDb team	gene with protein product
Ferroptosis	TP53	HGNC:11998	ENSG00000141510	_NA_	Incubation with erastin led to profound cell death in wild-type MEFs.	Human, mice	TP53 :-: SLC7A11, SLC7A11 :-: Ferroptosis	Validated	0	_NA_	P04637	27034505	p53 in article	12/31/2020	FerrDb team	gene with protein product
Ferroptosis	GLS2	HGNC:29570	ENSG00000135423	_NA_	Upregulated in erastin-treated wild-type MEFs, and silencing Gls2 exihibits cell death defect in wild-type MEFs treated with erastin.	Mice	GLS2 :+: Ferroptosis	Validated	0	_NA_	Q9UI32	27034505	_NA_	12/31/2020	FerrDb team	gene with protein product
Ferroptosis	ATG5	HGNC:589	ENSG00000057663	_NA_	Knockout or knockdown limited erastin-induced ferroptosis.	Human, mice	ATG5 :+: Ferroptosis	Validated	0	_NA_	Q9H1Y0	27245739	_NA_	12/31/2020	FerrDb team	gene with protein product
Ferroptosis	ATG7	HGNC:16935	ENSG00000197548	_NA_	Knockout or knockdown limited erastin-induced ferroptosis.	Human, mice	ATG7 :+: Ferroptosis	Validated	0	_NA_	O95352	27245739	_NA_	12/31/2020	FerrDb team	gene with protein product
Ferroptosis	NCOA4	HGNC:7671	ENSG00000266412	_NA_	Inhibition suppressed ferroptosis, and overexpression promoted ferroptosis.	Human	NCOA4 :-: FTH1, FTH1 :-: Ferroptosis	Validated	0	_NA_	Q13772	27245739	_NA_	12/31/2020	FerrDb team	gene with protein product
Ferroptosis	TF	HGNC:11740	ENSG00000091513	_NA_	Involved in siramesine and lapatinib-induced ferroptotic cell death. Increased following treatment with lapatinib alone or in combination with siramesine. Knocking down of transferrin resulted in decreased cell death and ROS after treatment.	Human	TF :+: Lipid ROS, Lipid ROS :+: Ferroptosis	Validated	0	Recognized as a suppressor in other studies.	P02787	27441659	Transferrin in article	12/31/2020	FerrDb team	gene with protein product
Ferroptosis	ALOX5	HGNC:435	ENSG00000012779	_NA_	Silencing ALOX genes made cells resistant to ferroptosis.	Human	ALOX5 :+: PUFAs peroxidation, PUFAs peroxidation :+: Ferroptosis	Validated	0	_NA_	P09917	27506793	_NA_	12/31/2020	FerrDb team	gene with protein product
Ferroptosis	ALOX12	HGNC:429	ENSG00000108839	_NA_	Silencing ALOX genes made cells resistant to ferroptosis.	Human	ALOX12 :+: PUFAs peroxidation, PUFAs peroxidation :+: Ferroptosis	Validated	0	_NA_	P18054	27506793	_NA_	12/31/2020	FerrDb team	gene with protein product
Ferroptosis	ALOX12B	HGNC:430	ENSG00000179477	_NA_	Silencing ALOX genes made cells resistant to ferroptosis.	Human	ALOX12B :+: PUFAs peroxidation, PUFAs peroxidation :+: Ferroptosis	Validated	0	_NA_	O75342	27506793	_NA_	12/31/2020	FerrDb team	gene with protein product
Ferroptosis	ALOX15	HGNC:433	ENSG00000161905	_NA_	Silencing ALOX genes made cells resistant to ferroptosis.	Human	ALOX15 :+: PUFAs peroxidation, PUFAs peroxidation :+: Ferroptosis	Validated	0	_NA_	P16050	27506793	_NA_	12/31/2020	FerrDb team	gene with protein product
Ferroptosis	ALOX15B	HGNC:434	ENSG00000179593	_NA_	Silencing ALOX genes made cells resistant to ferroptosis. Erastin-induced cell death was rescued by silencing either ALOX15B or ALOXE3, which supported the hypothesis that lipoxygenases are required for ferroptosis.	Human	ALOX15B :+: PUFAs peroxidation, PUFAs peroxidation :+: Ferroptosis	Validated	0	_NA_	O15296	27506793	_NA_	12/31/2020	FerrDb team	gene with protein product
Ferroptosis	ALOXE3	HGNC:13743	ENSG00000179148	_NA_	Silencing ALOX genes made cells resistant to ferroptosis. Erastin-induced cell death was rescued by silencing either ALOX15B or ALOXE3, which supported the hypothesis that lipoxygenases are required for ferroptosis.	Human	ALOXE3 :+: PUFAs peroxidation, PUFAs peroxidation :+: Ferroptosis	Validated	0	_NA_	Q9BYJ1	27506793	_NA_	12/31/2020	FerrDb team	gene with protein product
Ferroptosis	PHKG2	HGNC:8931	ENSG00000156873	_NA_	U-2-OS cells became resistant to erastin upon PHKG2 silencing. Erastin-treated HT-1080 cells were rescued by shPHKG2.	Human	PHKG2 :+: PUFAs peroxidation, PUFAs peroxidation :+: Ferroptosis	Validated	0	_NA_	P15735	27506793	_NA_	12/31/2020	FerrDb team	gene with protein product
Ferroptosis	TFRC	HGNC:11763	ENSG00000072274	_NA_	The gene targets of the enriched shRNAs are potential genes that positively regulate ferroptosis.	Mice	TFRC :+: Lipid ROS, Lipid ROS :+: Ferroptosis	Screened	0	_NA_	P02786	27514700	_NA_	12/31/2020	FerrDb team	gene with protein product
Ferroptosis	ACO1	HGNC:117	ENSG00000122729	_NA_	The gene targets of the enriched shRNAs are potential genes that positively regulate ferroptosis.	Mice	ACO1 :+: Lipid ROS, Lipid ROS :+: Ferroptosis	Screened	0	_NA_	P21399	27514700	_NA_	12/31/2020	FerrDb team	gene with protein product
Ferroptosis	IREB2	HGNC:6115	ENSG00000136381	_NA_	The gene targets of the enriched shRNAs are potential genes that positively regulate ferroptosis.	Mice	IREB2 :+: Lipid ROS, Lipid ROS :+: Ferroptosis	Screened	0	_NA_	P48200	27514700	_NA_	12/31/2020	FerrDb team	gene with protein product
Ferroptosis	SLC38A1	HGNC:13447	ENSG00000111371	_NA_	The gene targets of the enriched shRNAs are potential genes that positively regulate ferroptosis.	Mice	SLC38A1 :+: Lipid ROS, Lipid ROS :+: Ferroptosis	Screened	0	_NA_	Q9H2H9	27514700	_NA_	12/31/2020	FerrDb team	gene with protein product
Ferroptosis	GLS2	HGNC:29570	ENSG00000135423	_NA_	The gene targets of the enriched shRNAs are potential genes that positively regulate ferroptosis.	Mice	GLS2 :+: Lipid ROS, Lipid ROS :+: Ferroptosis	Screened	0	_NA_	Q9UI32	27514700	_NA_	12/31/2020	FerrDb team	gene with protein product
Ferroptosis	G6PDX	_NA_	_NA_	_NA_	The gene targets of the enriched shRNAs are potential genes that positively regulate ferroptosis.	Mice	G6PDX :+: Lipid ROS, Lipid ROS :+: Ferroptosis	Screened	0	_NA_	_NA_	27514700	Not found in HGNC	12/31/2020	FerrDb team	unknown
Ferroptosis	ULK1	HGNC:12558	ENSG00000177169	_NA_	Potential positive regulators of ferroptosis. Knockout of ULK1 led to significantly lower levels of erastin-induced ferroptosis in a dose- and time-dependent manner.	Mice	ULK1 :+: Lipid ROS, Lipid ROS :+: Ferroptosis	Validated	0	_NA_	O75385	27514700	_NA_	12/31/2020	FerrDb team	gene with protein product
Ferroptosis	ATG3	HGNC:20962	ENSG00000144848	_NA_	Potential positive regulators of ferroptosis. Knockout of ATG3 greatly reduced the sensitivity of MEFs to ferropotosis, and reconstituting ATG3 back to these cells restored the ferroptosis sensitivity.	Mice	ATG3 :+: Lipid ROS, Lipid ROS :+: Ferroptosis	Validated	0	_NA_	Q9NT62	27514700	_NA_	12/31/2020	FerrDb team	gene with protein product
Ferroptosis	ATG4D	HGNC:20789	ENSG00000130734	_NA_	Potential positive regulators of ferroptosis.	Mice	ATG4D :+: Lipid ROS, Lipid ROS :+: Ferroptosis	Screened	0	_NA_	Q86TL0	27514700	_NA_	12/31/2020	FerrDb team	gene with protein product
Ferroptosis	ATG5	HGNC:589	ENSG00000057663	_NA_	Potential positive regulators of ferroptosis. Knockout of ATG5 led to significantly lower levels of erastin-induced ferroptosis in a dose- and time-dependent manner.	Mice	ATG5 :+: Lipid ROS, Lipid ROS :+: Ferroptosis	Validated	0	_NA_	Q9H1Y0	27514700	_NA_	12/31/2020	FerrDb team	gene with protein product
Ferroptosis	BECN1	HGNC:1034	ENSG00000126581	_NA_	Potential positive regulators of ferroptosis.	Mice	BECN1 :+: Lipid ROS, Lipid ROS :+: Ferroptosis	Screened	0	_NA_	Q14457	27514700	_NA_	12/31/2020	FerrDb team	gene with protein product
Ferroptosis	MAP1LC3A	HGNC:6838	ENSG00000101460	_NA_	Potential positive regulators of ferroptosis.	Mice	MAP1LC3A :+: Lipid ROS, Lipid ROS :+: Ferroptosis	Screened	0	_NA_	Q9H492	27514700	_NA_	12/31/2020	FerrDb team	gene with protein product
Ferroptosis	GABARAPL2	HGNC:13291	ENSG00000034713	_NA_	Potential positive regulators of ferroptosis.	Mice	GABARAPL2 :+: Lipid ROS, Lipid ROS :+: Ferroptosis	Screened	0	_NA_	P60520	27514700	_NA_	12/31/2020	FerrDb team	gene with protein product
Ferroptosis	GABARAPL1	HGNC:4068	ENSG00000139112	_NA_	Potential positive regulators of ferroptosis.	Mice	GABARAPL1 :+: Lipid ROS, Lipid ROS :+: Ferroptosis	Screened	0	_NA_	Q9H0R8	27514700	_NA_	12/31/2020	FerrDb team	gene with protein product
Ferroptosis	ATG16L1	HGNC:21498	ENSG00000085978	_NA_	Potential positive regulators of ferroptosis.	Mice	ATG16L1 :+: Lipid ROS, Lipid ROS :+: Ferroptosis	Screened	0	_NA_	Q676U5	27514700	_NA_	12/31/2020	FerrDb team	gene with protein product
Ferroptosis	WIPI1	HGNC:25471	ENSG00000070540	_NA_	Potential positive regulators of ferroptosis.	Mice	WIPI1 :+: Lipid ROS, Lipid ROS :+: Ferroptosis	Screened	0	_NA_	Q5MNZ9	27514700	_NA_	12/31/2020	FerrDb team	gene with protein product
Ferroptosis	WIPI2	HGNC:32225	ENSG00000157954	_NA_	Potential positive regulators of ferroptosis.	Mice	WIPI2 :+: Lipid ROS, Lipid ROS :+: Ferroptosis	Screened	0	_NA_	Q9Y4P8	27514700	_NA_	12/31/2020	FerrDb team	gene with protein product
Ferroptosis	SNX4	HGNC:11175	ENSG00000114520	_NA_	Potential positive regulators of ferroptosis.	Mice	SNX4 :+: Lipid ROS, Lipid ROS :+: Ferroptosis	Screened	0	_NA_	O95219	27514700	_NA_	12/31/2020	FerrDb team	gene with protein product
Ferroptosis	ATG13	HGNC:29091	ENSG00000175224	_NA_	Knockout of ATG13 greatly reduced the sensitivity of MEFs to ferropotosis, and reconstituting ATG13 back to these cells restored the ferroptosis sensitivity.	Mice	ATG13 :+: Lipid ROS, Lipid ROS :+: Ferroptosis	Validated	0	_NA_	O75143	27514700	_NA_	12/31/2020	FerrDb team	gene with protein product
Ferroptosis	ULK2	HGNC:13480	ENSG00000083290	_NA_	Knockout of ULK2 led to significantly lower levels of erastin-induced ferroptosis in a dose- and time-dependent manner.	Mice	ULK2 :+: Lipid ROS, Lipid ROS :+: Ferroptosis	Validated	0	_NA_	Q8IYT8	27514700	_NA_	12/31/2020	FerrDb team	gene with protein product
Ferroptosis	NCOA4	HGNC:7671	ENSG00000266412	_NA_	Elimination of NCOA4 expression by RNAi knockdown significantly block ferroptosis	Human, mice	NCOA4 :+: Lipid ROS, Lipid ROS :+: Ferroptosis	Validated	0	_NA_	Q13772	27514700	_NA_	12/31/2020	FerrDb team	gene with protein product
Ferroptosis	ACSL4	HGNC:3571	ENSG00000068366	_NA_	Knockdown inhibited erastin-induced ferroptosis, whereas overexpression restored ferroptosis sensitization.	Human	ACSL4 :+: 5-HETE, 5-HETE :+: Ferroptosis	Validated	0	_NA_	O60488	27565726	_NA_	12/31/2020	FerrDb team	gene with protein product
Ferroptosis	TP53	HGNC:11998	ENSG00000141510	_NA_	p53 acetylation has a critical role in ferroptotic responses. Simultaneous loss of K98/117/161/162 acetylations is unable to induce ferroptosis, and its ability to thwart cancer growth is also abrogated.	Human, mice	TP53 :-: SLC7A11, SLC7A11 :-: Ferroptosis	Validated	0	_NA_	P04637	27705786	_NA_	12/31/2020	FerrDb team	gene with protein product
Ferroptosis	SAT1	HGNC:10540	ENSG00000130066	_NA_	p53-mediated activation of SAT1 contributes to ferroptotic cell death in the presence of ROS stress. Knockdown of Sat1 partially rescued ROS-induced ferroptosis.	Human, mice	SAT1 :+: ALOX15, ALOX15 :+: Lipid ROS, Lipid ROS :+: Ferroptosis	Validated	0	Activated by p53.	P21673	27698118	_NA_	12/31/2020	FerrDb team	gene with protein product
Ferroptosis	ALOX15	HGNC:433	ENSG00000161905	_NA_	SAT1- and ROS-induced ferroptosis was completely abrogated by PD146176, an ALOX15-specific inhibitor.	Human	ALOX15 :+: Lipid ROS, Lipid ROS :+: Ferroptosis	Validated	0	_NA_	P16050	27698118	_NA_	12/31/2020	FerrDb team	gene with protein product
Ferroptosis	ACSL4	HGNC:3571	ENSG00000068366	_NA_	Inhibition of ACSL4 was effective in protecting against RSL3-induced cell death. Acsl4 KO cells are resistant to ferroptosis.	Mice	ACSL4 :+: PE, PE :+: Ferroptosis	Validated	0	_NA_	O60488	27842066	_NA_	12/31/2020	FerrDb team	gene with protein product
Ferroptosis	LPCAT3	HGNC:30244	ENSG00000111684	_NA_	Knockdown of Lpcat3 increased resistance to ferroptosis triggered by RSL3.	Mice	LPCAT3 :+: Ferroptosis	Validated	0	_NA_	Q6P1A2	27842066	_NA_	12/31/2020	FerrDb team	gene with protein product
Ferroptosis	ALOX15	HGNC:433	ENSG00000161905	_NA_	Liproxstatin-1 inhibited the 15-LOX enzymatic activity and suppressed ferroptosis.	Mice	ALOX15 :+: PE, PE :+: Ferroptosis	Validated	0	_NA_	P16050	27842066	15-LOX in article	12/31/2020	FerrDb team	gene with protein product
Ferroptosis	ACSL4	HGNC:3571	ENSG00000068366	_NA_	An essential proferroptotic gene. Re-expression of Flag-tagged human wild-type (WT) ACSL4 (ACSL4-Flag) in Acsl4 KO Pfa1 cells restored full sensitivity to ferroptosis induction. Inhibition showed significantly prolonged survival compared to vehicle-treated mice.	Human, mice	ACSL4 :+: Ferroptosis	Validated	0	_NA_	O60488	27842070	_NA_	12/31/2020	FerrDb team	gene with protein product
Ferroptosis	KEAP1	HGNC:23177	ENSG00000079999	_NA_	Keap 1 silencing decreased ferroptosis.	Mice	KEAP1 :-: NFE2L2, NFE2L2 :-: Ferroptosis	Validated	0	_NA_	Q14145	28012440	_NA_	12/31/2020	FerrDb team	gene with protein product
Ferroptosis	EGFR	HGNC:3236	ENSG00000146648	_NA_	Cell death in activated EGFR mutant cells occurs by ferroptosis. Inhibiting EGFR and MAPK signaling rescued cell viability following cystine withdrawal.	Human	EGFR :+: MAPK, MAPK :+: Ferroptosis	Validated	0	_NA_	P00533	28297659	_NA_	12/31/2020	FerrDb team	gene with protein product
Ferroptosis	NOX4	HGNC:7891	ENSG00000086991	_NA_	Inhibition of NADPH oxidase 4 (NOX4) blocked ferroptosis.	Human	NOX4 :+: Lipid ROS, Lipid ROS :+: Ferroptosis	Validated	0	_NA_	Q9NPH5	28297659	_NA_	12/31/2020	FerrDb team	gene with protein product
Ferroptosis	MAPK3	HGNC:6877	ENSG00000102882	_NA_	Inhibiting EGFR and MAPK signaling rescued cell viability following cystine withdrawal.	Human	MAPK :-: GPX4, GPX4 :-: Lipid ROS, MAPK :+: NOX4, NOX4 :+: H2O2, H2O2 :+: Lipid ROS, Lipid ROS :+: Ferroptosis	Validated	0	_NA_	P27361	28297659	ERK1 in article	12/31/2020	FerrDb team	gene with protein product
Ferroptosis	MAPK1	HGNC:6871	ENSG00000100030	_NA_	Inhibiting EGFR and MAPK signaling rescued cell viability following cystine withdrawal.	Human	MAPK :-: GPX4, GPX4 :-: Lipid ROS, MAPK :+: NOX4, NOX4 :+: H2O2, H2O2 :+: Lipid ROS, Lipid ROS :+: Ferroptosis	Validated	0	_NA_	P28482	28297659	ERK2 in article	12/31/2020	FerrDb team	gene with protein product
Ferroptosis	BID	HGNC:1050	ENSG00000015475	_NA_	BID deletion prevents erastin- and glutamate-induced cell death. BID inhibition inhibited erastin-induced ferroptosis.	Mice	BID :+: Ferroptosis	Validated	0	_NA_	P55957	28384611	_NA_	12/31/2020	FerrDb team	gene with protein product
Ferroptosis	ACSL4	HGNC:3571	ENSG00000068366	_NA_	Knockout of Acsl4 in ferroptosis-sensitive cells conferred protection from erastin- and RSL3-induced cell death.	Human, mice	ACSL4 :+: Ferroptosis	Validated	0	_NA_	O60488	28551825	_NA_	12/31/2020	FerrDb team	gene with protein product
Ferroptosis	ZEB1	HGNC:11642	ENSG00000148516	_NA_	Knockout of ZEB1 prevents cell death induced by GPX4 inhibition.	Human	ZEB1 :+: Lipid ROS, Lipid ROS :+: Ferroptosis	Validated	0	_NA_	P37275	28678785	_NA_	12/31/2020	FerrDb team	gene with protein product
Ferroptosis	KEAP1	HGNC:23177	ENSG00000079999	_NA_	Keap1 inhibition promotes resistance to ferroptosis.	Human, rat	KEAP1 :+: Ferroptosis	Validated	0	_NA_	Q14145	28805788	_NA_	12/31/2020	FerrDb team	gene with protein product
Ferroptosis	DPP4	HGNC:3009	ENSG00000197635	_NA_	Required for ferroptosis in TP53-deficient CRC cells.	Human, mice	DPP4 :+: Lipid ROS, Lipid ROS :+: Ferroptosis	Validated	0	_NA_	P27487	28813679	_NA_	12/31/2020	FerrDb team	gene with protein product
Ferroptosis	ALOX15	HGNC:433	ENSG00000161905	_NA_	Suppression of ferroptosis following ALOX15 silencing was detected in cancer cells. Cells with exogenous expression of ALOX15 had an increased cell death rate following RSL3 treatment.	Human	ALOX15 :+: Ferroptosis	Validated	0	_NA_	P16050	28837253	_NA_	12/31/2020	FerrDb team	gene with protein product
Ferroptosis	ALOX12	HGNC:429	ENSG00000108839	_NA_	12?€?LOX inhibitors prevented cell death, whereas ALOX12 overexpression significantly enhanced cell death. ALOX12 expression was gradually elevated during the erastin or RSL3 treatments, and was stable in the late stage of ferroptosis.	Human	ALOX12 :+: Ferroptosis	Validated	0	_NA_	P18054	28837253	_NA_	12/31/2020	FerrDb team	gene with protein product
Ferroptosis	CDKN2A	HGNC:1787	ENSG00000147889	_NA_	Combination of ARF induction and ROS treatment induced ferroptotic cell death. Knockdown of endogenous ARF protected cells from ROS-induced cell death.	Human, mice	CDKN2A :-: NFE2L2, NFE2L2 :+: SLC7A11, SLC7A11 :-: Ferroptosis, CDKN2A :+: p53, p53 :-: SLC7A11, SLC7A11 :-: Ferroptosis	Validated	0	_NA_	P42771	28985506	ARF in article	12/31/2020	FerrDb team	gene with protein product
Ferroptosis	PEBP1	HGNC:8630	ENSG00000089220	_NA_	Elevated levels of PEBP1 resulted in increased sensitivity of HK2 cells to RSL3 whereas lowered contents of PEBP1 in HAEC and HT22 cells were associated with decreased sensitivity to ferroptosis.	Human, mice	(PEBP1/15LO) :+: Ferroptosis	Validated	0	_NA_	P30086	29053969	_NA_	12/31/2020	FerrDb team	gene with protein product
Ferroptosis	SOCS1	HGNC:19383	ENSG00000185338	_NA_	Expression of SOCS1 sensitized cells to ferroptosis inducer. This effect of SOCS1 was efficiently blocked by ferroptosis inhibitor. Expression of SOCS1 reduced the levels of GSH, explaining in part its ability to sensitize cells to ferroptosis.	Human	SOCS1 :+: p53, p53 :-: SLC7A11, SLC7A11 :+: GSH, GSH :-: Ferroptosis	Validated	0	_NA_	O15524	29081404	_NA_	12/31/2020	FerrDb team	gene with protein product
Ferroptosis	CDO1	HGNC:1795	ENSG00000129596	_NA_	CDO1 suppression contributes to ferroptosis resistance.	Human	CDO1 :-: GPX4, GPX4 :-: Ferroptosis	Validated	0	_NA_	Q16878	29144989	_NA_	12/31/2020	FerrDb team	gene with protein product
Ferroptosis	MYB	HGNC:7545	ENSG00000118513	_NA_	Erastin-induced ferroptosis was restrained when c-Myb was suppressed.	Human	MYB :+: CDO1, CDO1 :-: GPX4, GPX4 :-: Ferroptosis	Validated	0	_NA_	P10242	29144989	C-Myb in article	12/31/2020	FerrDb team	gene with protein product
Ferroptosis	HMOX1	HGNC:5013	ENSG00000100292	_NA_	Inhibiting HO-1 effectively attenuated BAY-induced ferroptotic cell death. Defective HO-1 expression significantly rescued cell survival suppressed by BAY.	Human	HMOX1 :+: Ferroptosis	Validated	0	_NA_	P09601	29274359	HO-1 in article	12/31/2020	FerrDb team	gene with protein product
Ferroptosis	MAPK8	HGNC:6881	ENSG00000107643	_NA_	JNK1/2 inhibitors inhibited t-BHP-induced ferroptosis. t-BHP treatment significantly increased the protein expression of p-JNK.	Rat	MAPK8 :+: Lipid ROS, Lipid ROS :+: Ferroptosis	Validated	0	_NA_	P45983	29330409	JNK1 in article	12/31/2020	FerrDb team	gene with protein product
Ferroptosis	MAPK9	HGNC:6886	ENSG00000050748	_NA_	JNK1/2 inhibitors inhibited t-BHP-induced ferroptosis. t-BHP treatment significantly increased the protein expression of p-JNK.	Rat	MAPK9 :+: Lipid ROS, Lipid ROS :+: Ferroptosis	Validated	0	_NA_	P45984	29330409	JNK2 in article	12/31/2020	FerrDb team	gene with protein product
Ferroptosis	MAPK1	HGNC:6871	ENSG00000100030	_NA_	ERK1/2 inhibitors inhibited t-BHP-induced ferroptosis. t-BHP treatment significantly increased the protein expression of p-ERK.	Rat	MAPK1 :+: Lipid ROS, Lipid ROS :+: Ferroptosis	Validated	0	_NA_	P28482	29330409	ERK2 in article	12/31/2020	FerrDb team	gene with protein product
Ferroptosis	MAPK3	HGNC:6877	ENSG00000102882	_NA_	ERK1/2 inhibitors inhibited t-BHP-induced ferroptosis. t-BHP treatment significantly increased the protein expression of p-ERK.	Rat	MAPK3 :+: Lipid ROS, Lipid ROS :+: Ferroptosis	Validated	0	_NA_	P27361	29330409	ERK1 in article	12/31/2020	FerrDb team	gene with protein product
Ferroptosis	SLC1A5	HGNC:10943	ENSG00000105281	_NA_	Overexpression of SLC1A5 restored miR-137-mediated ferroptosis suppression.	Human	SLC1A5 :+: Glutaminolysis, Glutaminolysis :+: Lipid ROS, Lipid ROS :+: Ferroptosis	Validated	0	_NA_	Q15758	29348676	_NA_	12/31/2020	FerrDb team	gene with protein product
Ferroptosis	CHAC1	HGNC:28680	ENSG00000128965	_NA_	CHAC1 degradation of GSH might enhance cystine-starvation-induced cell death.	Human	CHAC1 :-: GSH, GSH :-: Ferroptosis	Validated	0	_NA_	Q9BUX1	29383104	_NA_	12/31/2020	FerrDb team	gene with protein product
Ferroptosis	MAPK14	HGNC:6876	ENSG00000112062	_NA_	Ferroptosis was blocked by inhibiting p38 MAPK activation.	Mice	MAPK14 :+: Ferroptosis	Validated	0	_NA_	Q16539	29436589	p38 MAPK in article	12/31/2020	FerrDb team	gene with protein product
Ferroptosis	LINC00472	HGNC:21380	ENSG00000233237	_NA_	Increases erastin-induced growth inhibition, whereas depletion of P53RRA decreased erastin-induced growth inhibition.	Human	LINC00472 :+: p53, p53 :+: Ferroptosis	Validated	0	Also triggers apoptosis.	Q9H8W2	29588351	P53RRA in article	12/31/2020	FerrDb team	RNA, long non-coding
Ferroptosis	NOX4	HGNC:7891	ENSG00000086991	_NA_	Activated Nox4 contributes to PAB-induced ferroptotic cell death. knockdown made cells resistant to PAB-induced death.	Human, rat	NOX4 :+: H2O2, H2O2 :+: Lipid ROS, Lipid ROS :+: Ferroptosis	Validated	0	_NA_	Q9NPH5	29702192	_NA_	12/31/2020	FerrDb team	gene with protein product
Ferroptosis	GOT1	HGNC:4432	ENSG00000120053	_NA_	Overexpression of miR?€?9 suppressed GOT1, which subsequently reduced ferroptosis. Overexpression of GOT1 restored miR?€?9 mediated ferroptosis suppression.	Human	GOT1 :+: alpha KG, alpha KG :+: Lipid ROS, Lipid ROS :+: Ferroptosis	Validated	0	_NA_	P17174	30035324	_NA_	12/31/2020	FerrDb team	gene with protein product
Ferroptosis	BECN1	HGNC:1034	ENSG00000126581	_NA_	Knockdown inhibits ferroptosis. Overexpression increases ferroptotic cancer cell death.	Human, mice	BECN1 :-: System Xc-, System Xc- :+: GSH, GSH :-: Lipid ROS, Lipid ROS :+: Ferroptosis	Validated	0	_NA_	Q14457	30057310	_NA_	12/31/2020	FerrDb team	gene with protein product
Ferroptosis	PRKAA2	HGNC:9377	ENSG00000162409	_NA_	Inhibition of PRKAA/AMPKalpha diminishes ferroptosis.	Human	PRKAA2 :+: (BECN1/SLC7A11), (BECN1/SLC7A11) :+: Ferroptosis	Validated	0	_NA_	P54646	30057310	PRKAA in article	12/31/2020	FerrDb team	gene with protein product
Ferroptosis	PRKAA1	HGNC:9376	ENSG00000132356	_NA_	Inhibition of PRKAA/AMPKalpha diminishes ferroptosis.	Human	PRKAA1 :+: (BECN1/SLC7A11), (BECN1/SLC7A11) :+: Ferroptosis	Validated	0	_NA_	Q13131	30057310	AMPK alpha in article	12/31/2020	FerrDb team	gene with protein product
Ferroptosis	ELAVL1	HGNC:3312	ENSG00000066044	_NA_	ELAVL1 siRNA led to ferroptosis resistance, whereas ELAVL1 plasmid contributed to classical ferroptotic events.	Human, mice	ELAVL1 :+: Ferroptosis	Validated	0	_NA_	Q15717	30081711	_NA_	12/31/2020	FerrDb team	gene with protein product
Ferroptosis	BAP1	HGNC:950	ENSG00000163930	_NA_	Suppresses SLC7A11-mediated cystine uptake and promotes ferroptosis. BAP1 mutants lose their abilities to repress SLC7A11 and to promote ferroptosis.	Human	BAP1 :-: SLC7A11, SLC7A11 :-: Lipid ROS, Lipid ROS :+: Ferroptosis	Validated	0	_NA_	Q92560	30202049	_NA_	12/31/2020	FerrDb team	gene with protein product
Ferroptosis	TP53	HGNC:11998	ENSG00000141510	_NA_	Facilitates ART-induced ferroptosis. Conversely, knockdown of P53 blocked ART-induced ferroptosis.	Rat	TP53 :+: Ferroptosis	Validated	0	_NA_	P04637	30321484	P53 in article	12/31/2020	FerrDb team	gene with protein product
Ferroptosis	ABCC1	HGNC:51	ENSG00000103222	_NA_	Accelerates ferroptosis. Disruption of MRP1 inhibited ferroptosis potently.	Human	ABCC1 :-: GSH, GSH :-: Ferroptosis	Validated	0	_NA_	P33527	30726737	MRP1 in article	12/31/2020	FerrDb team	gene with protein product
Ferroptosis	ACSL4	HGNC:3571	ENSG00000068366	_NA_	Inhibition suppresses ferroptosis.	Human, mice	ACSL4 :+: Lipid ROS, Lipid ROS :+: Ferroptosis	Validated	0	_NA_	O60488	30737476	_NA_	12/31/2020	FerrDb team	gene with protein product
Ferroptosis	MIR6852	HGNC:49993	ENSG00000284195	_NA_	Promotes ferroptosis. Binds to LINC0033 and serves as a negative upstream regulator of CBS-mediated ferroptosis inhibition.	Human	MIR6852 :-: CBS, CBS :-: Ferroptosis	Validated	0	_NA_	_NA_	30787392	_NA_	12/31/2020	FerrDb team	RNA, micro
Ferroptosis	ACVR1B	HGNC:172	ENSG00000135503	_NA_	Inhibition attenuated erastin-induced ferroptosis.	Human	ACVR1B :-: NFE2L2, NFE2L2 :-: Ferroptosis	Validated	0	_NA_	P36896	30804470	ALK4 in article	12/31/2020	FerrDb team	gene with protein product
Ferroptosis	TGFBR1	HGNC:11772	ENSG00000106799	_NA_	Inhibition attenuated erastin-induced ferroptosis.	Human	TGFBR1 :-: NFE2L2, NFE2L2 :-: Ferroptosis	Validated	0	_NA_	P36897	30804470	ALK5 in article	12/31/2020	FerrDb team	gene with protein product
Ferroptosis	BAP1	HGNC:950	ENSG00000163930	_NA_	Promotes ferroptosis induced by class I ferroptosis inducer.	Human	BAP1 :-: SLC7A11, SLC7A11 :-: Ferroptosis	Validated	0	_NA_	Q92560	30907299	_NA_	12/31/2020	FerrDb team	gene with protein product
Ferroptosis	EPAS1	HGNC:3374	ENSG00000116016	_NA_	A driver of ferroptosis susceptibility. Ablation reduced susceptibility to ferroptosis.	Mice	EPAS1 :+: HILPDA, EPAS1 :+: PLIN2, HILPDA :+: PUFA, PLIN2 :+: PUFA, PUFA :+: PUFA-phospholipid hydroperoxides, PUFA-phospholipid hydroperoxides :+: Ferroptosis	Validated	0	_NA_	Q99814	30962421	HIF-2alpha in article	12/31/2020	FerrDb team	gene with protein product
Ferroptosis	HILPDA	HGNC:28859	ENSG00000135245	_NA_	Promotes ferroptosis sensitivity downstream of HIF-2alpha.	Mice	HILPDA :+: PUFA, PUFA :+: PUFA-phospholipid hydroperoxides, PUFA-phospholipid hydroperoxides :+: Ferroptosis	Validated	0	_NA_	Q9Y5L2	30962421	_NA_	12/31/2020	FerrDb team	gene with protein product
Ferroptosis	HIF1A	HGNC:4910	ENSG00000100644	_NA_	Re-sensitized HIF-2alpha-null cells to ferroptosis. Induce ferroptosis sensitivity in cancer cells.	Mice	HIF1A :+: HILPDA, HIF1A :+: PLIN2, HILPDA :+: PUFA, PLIN2 :+: PUFA, PUFA :+: PUFA-phospholipid hydroperoxides, PUFA-phospholipid hydroperoxides :+: Ferroptosis	Validated	0	_NA_	Q16665	30962421	HIF-1alpha in article	12/31/2020	FerrDb team	gene with protein product
Ferroptosis	ALOX12	HGNC:429	ENSG00000108839	_NA_	An essential factor of p53-dependent ferroptosis. Loss of one Alox12 allele is sufficient to abrogate p53-mediated ferroptosis.	Human, mice	ALOX12 :+: PUFAs-OOH, PUFAs-OOH :+: Ferroptosis	Validated	0	_NA_	P18054	30962574	_NA_	12/31/2020	FerrDb team	gene with protein product
Ferroptosis	ACSL4	HGNC:3571	ENSG00000068366	_NA_	Required for ferroptosis induced by erastin. ACSL4-null cells are resistant to ferroptosis induced by either erastin.	Human	ACSL4 :+: Ferroptosis	Validated	0	_NA_	O60488	30962574	_NA_	12/31/2020	FerrDb team	gene with protein product
Ferroptosis	HMOX1	HGNC:5013	ENSG00000100292	_NA_	Enhances the ferroptotic process in PRDX6-silenced cells by promoting cellular accumulation of ferrous ions. Overexpression increases both erastin and RSL-3-induced lipid ROS.	Human	HMOX1 :+: Ferroptosis	Validated	0	_NA_	P09601	31036877	_NA_	12/31/2020	FerrDb team	gene with protein product
Ferroptosis	IFNG	HGNC:5438	ENSG00000111537	_NA_	Interferon gamma released from CD8+ T cells downregulates the expression of SLC3A2 and SLC7A11, and as a consequence, promotes tumour cell lipid peroxidation and ferroptosis.	Human, mice	IFNG :-: SLC3A2, IFNG :-: SLC7A11, SLC3A2 :+: System Xc-, SLC7A11 :+: System Xc-, System Xc- :+: Cystine, Cystine :-: Lipid ROS, Lipid ROS :+: Ferroptosis	Validated	0	_NA_	P01579	31043744	IFNgamma in article	12/31/2020	FerrDb team	gene with protein product
Ferroptosis	ANO6	HGNC:25240	ENSG00000177119	_NA_	Essential for ferroptosis. Inhibition blocked ferroptotic cell death induced by RSL3/erastin.	Human, mice	ANO6 :+: Ferroptosis	Validated	0	_NA_	Q4KMQ2	31060306	_NA_	12/31/2020	FerrDb team	gene with protein product
Ferroptosis	LPIN1	HGNC:13345	ENSG00000134324	_NA_	Overexpression of adipose lipin?€?1 in mice facilitated the onset of hepatic ferroptosis.	Mice	LPIN1 :+: Ferroptosis	Validated	0	_NA_	Q14693	31061954	_NA_	12/31/2020	FerrDb team	gene with protein product
Ferroptosis	HMGB1	HGNC:4983	ENSG00000189403	_NA_	Required for erastin-induced ferroptosis. Knockdown of HMGB1 decreased erastin-induced cell death.	Human, mice	HMGB1 :+: Ferroptosis	Validated	0	_NA_	P09429	31105999	_NA_	12/31/2020	FerrDb team	gene with protein product
Ferroptosis	TNFAIP3	HGNC:11896	ENSG00000118503	_NA_	Overexpression increased ROS generation and enhanced erastin-induced ferroptosis, whereas knockdown inhibited erastin-induced ferroptosis.	Human	TNFAIP3 :+: ACSL4, ACSL4 :+: Lipid ROS, TNFAIP3 :-: GPX4, GPX4 :-: Lipid ROS, Lipid ROS :+: Ferroptosis	Validated	0	_NA_	P21580	31160087	Zinc lipoprotein A20 in article	12/31/2020	FerrDb team	gene with protein product
Ferroptosis	TLR4	HGNC:11850	ENSG00000136869	_NA_	Knockdown inhibited ferroptosis.	Rat	TLR4 :+: Ferroptosis	Validated	0	_NA_	O00206	31196626	_NA_	12/31/2020	FerrDb team	gene with protein product
Ferroptosis	NOX4	HGNC:7891	ENSG00000086991	_NA_	Knockdown inhibited ferroptosis.	Rat	NOX4 :+: Ferroptosis	Validated	0	_NA_	Q9NPH5	31196626	_NA_	12/31/2020	FerrDb team	gene with protein product
Ferroptosis	ATF3	HGNC:785	ENSG00000162772	_NA_	Promotes ferroptosis induced by erastin.	Human	ATF3 :-: SLC7A11, SLC7A11 :+: System Xc-, System Xc- :+: GSH, GSH :-: Lipid ROS, Lipid ROS :+: Ferroptosis	Validated	0	_NA_	P18847	31273299	_NA_	12/31/2020	FerrDb team	gene with protein product
Ferroptosis	ATM	HGNC:795	ENSG00000149311	_NA_	Essential for ferroptosis. Genetic knockdown and chemical inhibition of ATM both suppress ferroptotic cell death.	Human	ATM :-: MTF1, MTF1 :+: FTL, MTF1 :+: FTH1, FTL :-: Ferroptosis, FTH1 :-: Ferroptosis	Validated	0	_NA_	Q13315	31320750	_NA_	12/31/2020	FerrDb team	gene with protein product
Ferroptosis	YY1AP1	HGNC:30935	ENSG00000163374	_NA_	Makes cells more sensitive to ferroptosis. Cells lacking YAP were no longer sensitised to ferroptosis.	Human, mice	YAP :+: ACSL4, ACSL4 :+: Ferroptosis, YAP :+: TFRC, TFRC :+: Ferroptosis	Validated	0	_NA_	Q9H869	31341276	YAP in article	12/31/2020	FerrDb team	gene with protein product
Ferroptosis	EGLN2	HGNC:14660	ENSG00000269858	_NA_	Inhibiting EGLN2 activation diminished ferroptotic tumor cell death.	Human, mice	EGLN2 :-: HIF1A, HIF1A :-: Lipid ROS, Lipid ROS :+: Ferroptosis	Validated	0	_NA_	Q96KS0	31355331	_NA_	12/31/2020	FerrDb team	gene with protein product
Ferroptosis	MIOX	HGNC:14522	ENSG00000100253	_NA_	Overexpression exacerbates cell death, knockdown inhibits ferroptosis.	Human, mice	MIOX :-: GPX4, GPX4 :-: Ferroptosis, MIOX :-: GSH, GSH :-: Ferroptosis	Validated	0	_NA_	Q9UGB7	31437128	_NA_	12/31/2020	FerrDb team	gene with protein product
Ferroptosis	TAFAZZIN	HGNC:11577	ENSG00000102125	_NA_	TAZ removal confers ferroptosis resistance, whereas overexpression of TAZS89A sensitizes cells to ferroptosis.	Human, mice	TAZ :+: EMP1, EMP1 :+: NOX4, NOX4 :+: Lipid ROS, Lipid ROS :+: Ferroptosis	Validated	0	_NA_	Q16635	31484063	TAZ in article.	08/04/2022	FerrDb team	gene with protein product
Ferroptosis	MTDH	HGNC:29608	ENSG00000147649	_NA_	Can enhance sensitivity to inducers of ferroptosis. Enhances the vulnerability of cancer cells to ferroptosis.	Human, mice	MTDH :-: Cysteine, Cystein :-: Ferroptosis, MTDH :-: SLC3A2, SLC3A2 :-: Ferroptosis, MTDH :-: GPX4, GPX4 :-: Ferroptosis, MTDH :-: GSH, GSH :-: Ferroptosis, MTDH :+: Glutamate, Glutamate :+: Ferroptosis	Validated	0	_NA_	Q86UE4	31527591	_NA_	12/31/2020	FerrDb team	gene with protein product
Ferroptosis	IDH1	HGNC:5382	ENSG00000138413	_NA_	Deletion of the mutant IDH1 allele or pharmacological inhibition of mutant IDH1 confers resistance to erastin-induced ferroptosis. Ectopic expression of mutant IDH1 promotes ferroptosis.	Human	IDH1 :-: GPX4, GPX4 :-: Lipid ROS, Lipid ROS :+: Ferroptosis, IDH1 :-: GSH, GSH :-: Ferroptosis	Validated	0	_NA_	O75874	31591388	_NA_	12/31/2020	FerrDb team	gene with protein product
Ferroptosis	SIRT1	HGNC:14929	ENSG00000096717	_NA_	Knockout partially mitigates ferroptosis.	Mice	SIRT1 :+: Ferroptosis	Predicted	0	_NA_	Q96EB6	31610175	_NA_	12/31/2020	FerrDb team	gene with protein product
Ferroptosis	TAFAZZIN	HGNC:11577	ENSG00000102125	_NA_	TAZ removal confers ferroptosis resistance, while TAZS89A overexpression sensitizes cells to ferroptosis.	Human	TAZ :+: ANGPTL4, ANGPTL4 :+: NOX2, NOX2 :+: Ferroptosis	Validated	0	_NA_	Q16635	31641008	TAZ in article.	08/04/2022	FerrDb team	gene with protein product
Ferroptosis	BECN1	HGNC:1034	ENSG00000126581	_NA_	Overexpression aggravated isoflurane-induced cell damage by upregulating ferroptosis. This phenomenon was significantly attenuated by silencing of Beclin1.	Human	(Beclin1/SLC7A11) :-: System Xc-, System Xc- :-: Ferroptosis	Validated	0	_NA_	Q14457	31650158	Beclin1 in article	12/31/2020	FerrDb team	gene with protein product
Ferroptosis	FBXW7	HGNC:16712	ENSG00000109670	_NA_	FBXW7 plasmid induces ferroptosis.	Human, mice	FBXW7 :+: Ferroptosis	Deduced	0	_NA_	Q969H0	31679460	_NA_	12/31/2020	FerrDb team	gene with protein product
Ferroptosis	PANX1	HGNC:8599	ENSG00000110218	_NA_	Deletion protects against ferroptotic cell death. Silenced Panx1 expression significantly attenuated ferroptotic lipid peroxidation and iron accumulation induced by the ferroptosis inducer erastin.	Human, mice	PANX1 :-: HMOX1, HMOX1 :-: Ferroptosis, PANX1 :+: MAPK/ERK, MAPK/ERK :+: Ferroptinophagy, Ferroptinophagy :+: Ferroptosis	Validated	0	_NA_	Q96RD7	31694915	_NA_	12/31/2020	FerrDb team	gene with protein product
Ferroptosis	DNAJB6	HGNC:14888	ENSG00000105993	_NA_	Promotes ferroptosis in esophageal squamous cell carcinoma.	Human, mice	DNAJB6 :-: GPX4, GPX4 :-: Ferroptosis	Predicted	0	_NA_	O75190	31701262	_NA_	12/31/2020	FerrDb team	gene with protein product
Ferroptosis	BACH1	HGNC:935	ENSG00000156273	_NA_	Promotes ferroptosis by repressing the transcription of a subset of the erastin-induced protective genes.	Mice	BACH1 :+: Lipid ROS, Lipid ROS :+: Ferroptosis	Validated	0	_NA_	O14867	31740582	_NA_	12/31/2020	FerrDb team	gene with protein product
Ferroptosis	ACSL4	HGNC:3571	ENSG00000068366	_NA_	Overexpression induced ferroptosis. The opposite results were observed when ACSL4 was silenced.	Human	ACSL4 :-: GPX4, GPX4 :-: Ferroptosis	Validated	0	_NA_	O60488	31789401	_NA_	12/31/2020	FerrDb team	gene with protein product
Ferroptosis	LONP1	HGNC:9479	ENSG00000196365	_NA_	Inhibition of LONP1 negatively regulates erastin-induced cell death.	Human	LONP1 :-: Nrf2/Keap1 pathway, Nrf2/Keap1 pathway :-: Ferroptosis, LONP1 :-: GPX4, GPX4 :-: Ferroptosis	Validated	0	_NA_	P36776	31822343	_NA_	04/11/2021	FerrDb team	gene with protein product
Ferroptosis	CD82	HGNC:6210	ENSG00000085117	_NA_	This study identified that the high expression of the KAI1 gene promoted the occurrence of ferroptosis in PC cells through its extensive effect on FPN and GPX4.	Human	KAI1 :+: Ferroptosis	Validated	0	_NA_		33655331	KAI1 in article	04/16/2021	FerrDb team	gene with protein product
Ferroptosis	IL1B	HGNC:5992	ENSG00000125538	_NA_	We observed that both IL-1?? and FAC induced reactive oxygen species (ROS), and lipid ROS accumulation and ferroptosis related protein expression changes in chondrocytes. Ferrostatin-1, a ferroptosis specific inhibitor, attenuated the cytotoxicity, ROS and lipid-ROS accumulation and ferroptosis related protein expression changes induced by IL-1?? and FAC and facilitated the activation of Nrf2 ant…	Human, mice	IL1B :+: ROS, ROS :+: Ferroptosis	Validated	0	_NA_	_NA_	33376672	_NA_	05/17/2021	FerrDb team	gene with protein product
Ferroptosis	CTSB	HGNC:2527	ENSG00000164733	_NA_	Cathepsin B is an executioner of ferroptosis	_NA_	CTSB :+: Ferroptosis	Validated	0	_NA_	_NA_	33340545	_NA_	05/18/2021	FerrDb team	gene with protein product
Ferroptosis	POR	HGNC:9208	ENSG00000127948	_NA_	The oxidoreductases POR and CYB5R1 are required for ferroptosis. Knockdown of POR in vivo protects ConA-induced ferroptotic liver damage	Human, mice	POR :+: hydrogen peroxide, hydrogen peroxide :+: PUFA peroxidation, PUFA peroxidation :+: Ferroptosis	Validated	0	_NA_	_NA_	33321093	_NA_	07/14/2021	FerrDb team	gene with protein product
Ferroptosis	CYB5R1	HGNC:13397	ENSG00000159348	_NA_	The oxidoreductases POR and CYB5R1 are required for ferroptosis. Genetic knockout of POR and CYB5R1 decreases cellular hydrogen peroxide generation, preventing lipid peroxidation and ferroptosis.	Human	CYB5R1 :+: hydrogen peroxide, hydrogen peroxide :+: PUFA peroxidation, PUFA peroxidation :+: Ferroptosis	Validated	0	_NA_	_NA_	33321093	_NA_	07/14/2021	FerrDb team	gene with protein product
Ferroptosis	ELOVL5	HGNC:21308	ENSG00000012660	_NA_	Biochemical and lipidomics analyses support the hypothesis that ELOVL5 and FADS1 are required to maintain intracellular levels of AA and AdA and promote ferroptosis.	Human	ELOVL5 :+: Arachidonic acid, Arachidonic acid :+: Ferroptosis	Validated	0	_NA_	_NA_	33288688	_NA_	07/21/2021	FerrDb team	gene with protein product
Ferroptosis	FADS1	HGNC:3574	ENSG00000149485	_NA_	Biochemical and lipidomics analyses support the hypothesis that ELOVL5 and FADS1 are required to maintain intracellular levels of AA and AdA and promote ferroptosis.	Human	FADS1 :+: Arachidonic acid, Arachidonic acid :+: Ferroptosis	Validated	0	_NA_	_NA_	33288688	_NA_	07/21/2021	FerrDb team	gene with protein product
Ferroptosis	ALOX12	HGNC:429	ENSG00000108839	_NA_	Hydrogen sulfide guards myoblasts from ferroptosis by inhibiting ALOX12 acetylation.	Mice	ALOX12 :+: Lipid peroxide, Lipid peroxide :+: Ferroptosis	Deduced	0	_NA_	_NA_	33290842	_NA_	07/21/2021	FerrDb team	gene with protein product
Ferroptosis	FBXW7	HGNC:16712	ENSG00000109670	_NA_	Results revealed that FBW7 regulated lipid peroxidation and promoted ferroptosis, a non-apoptotic form of cell death.	Human	FBXW7 :-: (NR4A1/SCD1), (NR4A1/SCD1) :+: SCD1, SCD1 :-: Ferroptosis	Validated	0	_NA_	_NA_	33271455	_NA_	08/02/2021	FerrDb team	gene with protein product
Ferroptosis	PTEN	HGNC:9588	ENSG00000171862	_NA_	Notably, we found that cancer cells carrying PIK3CA activating mutation or PTEN deletion appeared to be more resistant to RSL3. These mutations lead to the activation of the oncogenic PI3K-AKT signaling pathway. Therefore, sustained activation of the PI3K-AKT-mTOR pathway protects cancer cells from ferroptotic cell death.	Human	PTEN :-: PI3K-AKT pathway, PI3K-AKT pathway :-: Ferroptosis	Deduced	0	_NA_	_NA_	33229547	_NA_	08/02/2021	FerrDb team	gene with protein product
Ferroptosis	NR1D1	HGNC:7962	ENSG00000126368	_NA_	Targeted inhibition of Rev-erb-??/?? limits ferroptosis to ameliorate folic acid-induced AKI in mice.	Mice	(NR1D1/RORE) :-: SLC7A11, SLC7A11 :-: Ferroptosis, (NR1D1/RORE) :-: HO1, HO1 :-: Ferroptosis	Deduced	0	The homologous mice gene is validated.	_NA_	33068011	Rev-erb-?? in article	08/04/2021	FerrDb team	gene with protein product
Ferroptosis	NR1D2	HGNC:7963	ENSG00000174738	_NA_	Targeted inhibition of Rev-erb-??/?? limits ferroptosis to ameliorate folic acid-induced AKI in mice.	Mice	(NR1D2/RORE) :-: SLC7A11, SLC7A11 :-: Ferroptosis, (NR1D2/RORE) :-: HO1, HO1 :-: Ferroptosis	Deduced	0	The homologous mice gene is validated.	_NA_	33068011	Rev-erb-?? in article	08/04/2021	FerrDb team	gene with protein product
Ferroptosis	TBK1	HGNC:11584	ENSG00000183735	_NA_	hTBK1-c.978T>A mutation significantly inhibited the proliferation of NSC-34 cells via inducing cell ferroptosis, while the effect of TBK1 mutation was notably reversed by Ferrostatin-1 or p62 siRNA.	Mice	TBK1-c.978T>A :+: KEAP1, KEAP1 :+: Ferroptosis	Validated	0	TBK1-c.978T>A mutation.	_NA_	33312375	_NA_	08/09/2021	FerrDb team	gene with protein product
Ferroptosis	IL6	HGNC:6018	ENSG00000136244	_NA_	IL-6 exposure caused cartilage cell ferroptosis by inducing cellular oxidative stress and disturbing iron homeostasis. Overexpressing miR-10a-5p suppressed IL-6R expression, and partially abolished IL-6-induced ferroptosis.	Human, mice	IL-6 :-: miR-10a-5p, miR-10a-5p :-: IL-6R, IL-6R :+: Ferroptosis	Validated	0	_NA_	_NA_	33166496	IL-6 in article	08/11/2021	FerrDb team	gene with protein product
Ferroptosis	USP7	HGNC:12630	ENSG00000187555	_NA_	USP7 promotes ferroptosis in the I/R-treated hearts via activation of p53/TfR1 pathway.	Rat	USP7 :+: p53/TfR1, p53/TfR1 :+: Ferroptosis	Validated	0	_NA_	_NA_	33157209	_NA_	08/21/2021	FerrDb team	gene with protein product
Ferroptosis	miR-182-5p	_NA_	_NA_	_NA_	In conclusion, we demonstrated that I/R induced upregulation of miR-182-5p and miR-378a-3p, leading to activation of ferroptosis in renal injury through downregulation of GPX4 and SLC7A11.	Human, rat	miR-182-5p :-: GPX4, GPX4 :-: Ferroptosis	Validated	0	_NA_	_NA_	33116120	_NA_	08/23/2021	FerrDb team	RNA, micro
Ferroptosis	miR-378a-3p	_NA_	_NA_	_NA_	In conclusion, we demonstrated that I/R induced upregulation of miR-182-5p and miR-378a-3p, leading to activation of ferroptosis in renal injury through downregulation of GPX4 and SLC7A11.	Human, rat	miR-378a-3p :-: SLC7A11, SLC7A11 :-: Ferroptosis	Validated	0	_NA_	_NA_	33116120	_NA_	08/23/2021	FerrDb team	RNA, micro
Ferroptosis	CTSB	HGNC:2527	ENSG00000164733	_NA_	Mechanistically, nuclear CTSB accumulation causes DNA damage and subsequent activation of the stimulator of interferon response CGAMP interactor 1 (STING1/STING)-dependent DNA sensor pathway, which ultimately leads to autophagy-dependent ferroptosis.	Human, mice	CTSB :+: DNA damage, DNA damage :+: DNA sensor pathway, DNA sensor pathway :+: Ferroptosis	Deduced	0	_NA_	_NA_	33268027	_NA_	08/25/2021	FerrDb team	gene with protein product
Ferroptosis	ACSL4	HGNC:3571	ENSG00000068366	_NA_	Inhibition of ACSL4 attenuates ferroptotic damage after pulmonary ischemia-reperfusion.	Human, mice	ACSL4 :-: GPX4, GPX4 :-: Ferroptosis	Deduced	0	_NA_	_NA_	33070393	_NA_	08/27/2021	FerrDb team	gene with protein product
Ferroptosis	ATF4	HGNC:786	ENSG00000128272	_NA_	We identify ATF4 as differentially expressed in P47 and S47 cells and show that ATF4 can reverse the redox status and rescue metabolism of S47 cells, as well as increase sensitivity to ferroptosis.	Human, mice	ATF4 :+: Ferroptosis	Validated	0	_NA_	_NA_	33055209	_NA_	08/30/2021	FerrDb team	gene with protein product
Ferroptosis	BECN1	HGNC:1034	ENSG00000126581	_NA_	Beclin1 haploinsufficiency rescues low ambient temperature-induced cardiac remodeling and contractile dysfunction through inhibition of ferroptosis and mitochondrial injury.	Mice	BECN1 :+: Ferroptosis	Deduced	0	_NA_	_NA_	33058849	Beclin1 in article	08/30/2021	FerrDb team	gene with protein product
Ferroptosis	AQP3	HGNC:636	ENSG00000165272	_NA_	Further, we observed that aquaporin (AQP) 3, 5, and 8 bind nicotinamide-adenine dinucleotide phosphate oxidase 2 and regulate the permeability of extracellular H2O2, thereby contributing to ferroptosis.	_NA_	(AQP3/NOX2) :+: H2O2, H2O2 :+: Ferroptosis	Deduced	0	_NA_	_NA_	33017631	_NA_	09/01/2021	FerrDb team	gene with protein product
Ferroptosis	AQP5	HGNC:638	ENSG00000161798	_NA_	Further, we observed that aquaporin (AQP) 3, 5, and 8 bind nicotinamide-adenine dinucleotide phosphate oxidase 2 and regulate the permeability of extracellular H2O2, thereby contributing to ferroptosis.	_NA_	(AQP5/NOX2) :+: H2O2, H2O2 :+: Ferroptosis	Deduced	0	_NA_	_NA_	33017631	_NA_	09/01/2021	FerrDb team	gene with protein product
Ferroptosis	AQP8	HGNC:642	ENSG00000103375	_NA_	Further, we observed that aquaporin (AQP) 3, 5, and 8 bind nicotinamide-adenine dinucleotide phosphate oxidase 2 and regulate the permeability of extracellular H2O2, thereby contributing to ferroptosis.	_NA_	(AQP8/NOX2) :+: H2O2, H2O2 :+: Ferroptosis	Deduced	0	_NA_	_NA_	33017631	_NA_	09/01/2021	FerrDb team	gene with protein product
Ferroptosis	LINC00618	HGNC:20110	ENSG00000225163	_NA_	LINC00618 also accelerates ferroptosis by increasing the levels of lipid reactive oxygen species (ROS) and iron, two surrogate markers of ferroptosis, and decreasing the expression of solute carrier family 7 member 11 (SLC7A11)	Human, mice	LINC00618 :+: Lipid ROS, Lipid ROS :+: Ferroptosis, LINC00618 :+: Iron, Iron :+: Ferroptosis, LINC00618 :-: SLC7A11, SLC7A11 :-: Ferroptosis	Validated	0	_NA_	_NA_	33002417	LINC00618 in article	09/08/2021	FerrDb team	RNA, long non-coding
Ferroptosis	IREB2	HGNC:6115	ENSG00000136381	_NA_	Further studies have found that ART could lead to the accumulation of IRP 2 a in hepatic stellate cell by inhibiting the ubiquitination of it, thus inducing the increase of iron in HSC (hepatic stellate cell), which could product a large number of ROS (reactive oxide species), resulting the occurrence of ferroptosis in cells.	Human	IRP2 :+: Fe, Fe :+: ROS, ROS :+: Ferroptosis	Deduced	0	_NA_	_NA_	32947011	IRP2 in article	09/13/2021	FerrDb team	gene with protein product
Ferroptosis	MT1DP	HGNC:7396	ENSG00000205361	_NA_	We found that ectopic expression of MT1DP sensitized A549 and H1299 cells to erastin-induced ferroptosis through downregulation of NRF2.	Human	MT1DP :+: miR-365a-3p, miR-365a-3p :-: NRF2, NRF2 :-: Ferroptosis	Validated	0	_NA_	_NA_	32929075	_NA_	09/15/2021	FerrDb team	pseudogene
Ferroptosis	ACSL4	HGNC:3571	ENSG00000068366	_NA_	_NA_	Human	ACSL4 :+: Ferroptosis	Screened	0	_NA_	_NA_	32939090	Top gene in genome-wide CRISPR screens	09/26/2021	FerrDb team	gene with protein product
Ferroptosis	PEX10	HGNC:8851	ENSG00000157911	_NA_	Genome-wide CRISPR screens identify peroxisome components as contributors to ferroptosis susceptibility.	Human, mice	PEX10 :+: PUFA-ePLs, PUFA-ePLs :+: Ferroptosis	Validated	0	_NA_	_NA_	32939090	_NA_	09/26/2021	FerrDb team	gene with protein product
Ferroptosis	KEAP1	HGNC:23177	ENSG00000079999	_NA_	_NA_	Human	KEAP1 :+: Ferroptosis	Screened	0	_NA_	_NA_	32939090	Top gene in genome-wide CRISPR screens	09/26/2021	FerrDb team	gene with protein product
Ferroptosis	AGPAT3	HGNC:326	ENSG00000160216	_NA_	_NA_	Human	AGPAT3 :+: Ferroptosis	Screened	0	_NA_	_NA_	32939090	Top gene in genome-wide CRISPR screens	09/26/2021	FerrDb team	gene with protein product
Ferroptosis	PEX12	HGNC:8854	ENSG00000108733	_NA_	Genome-wide CRISPR screens identify peroxisome components as contributors to ferroptosis susceptibility.	Human	PEX12 :+: PUFA-ePLs, PUFA-ePLs :+: Ferroptosis	Validated	0	_NA_	_NA_	32939090	_NA_	09/26/2021	FerrDb team	gene with protein product
Ferroptosis	CHP1	HGNC:17433	ENSG00000187446	_NA_	_NA_	Human	CHP1 :+: Ferroptosis	Screened	0	_NA_	_NA_	32939090	Top gene in genome-wide CRISPR screens	09/26/2021	FerrDb team	gene with protein product
Ferroptosis	GPAT4	HGNC:20880	ENSG00000158669	_NA_	_NA_	Human	AGPAT6 :+: Ferroptosis	Screened	0	_NA_	_NA_	32939090	AGPAT6 in article; Top gene in genome-wide CRISPR screens	09/26/2021	FerrDb team	gene with protein product
Ferroptosis	BRPF1	HGNC:14255	ENSG00000156983	_NA_	_NA_	Human	BRPF1 :+: Ferroptosis	Screened	0	_NA_	_NA_	32939090	Top gene in genome-wide CRISPR screens	09/26/2021	FerrDb team	gene with protein product
Ferroptosis	OSBPL9	HGNC:16386	ENSG00000117859	_NA_	_NA_	Human	OSBPL9 :+: Ferroptosis	Screened	0	_NA_	_NA_	32939090	Top gene in genome-wide CRISPR screens	09/26/2021	FerrDb team	gene with protein product
Ferroptosis	INTS2	HGNC:29241	ENSG00000108506	_NA_	_NA_	Human	INTS2 :+: Ferroptosis	Screened	0	_NA_	_NA_	32939090	Top gene in genome-wide CRISPR screens	09/26/2021	FerrDb team	gene with protein product
Ferroptosis	MMD	HGNC:7153	ENSG00000108960	_NA_	_NA_	Human	MMD :+: Ferroptosis	Screened	0	_NA_	_NA_	32939090	Top gene in genome-wide CRISPR screens	09/26/2021	FerrDb team	gene with protein product
Ferroptosis	CYP4F8	HGNC:2648	ENSG00000186526	_NA_	_NA_	Human	CYP4F8 :+: Ferroptosis	Screened	0	_NA_	_NA_	32939090	Top gene in genome-wide CRISPR screens	09/26/2021	FerrDb team	gene with protein product
Ferroptosis	MLLT1	HGNC:7134	ENSG00000130382	_NA_	_NA_	Human	MLLT1 :+: Ferroptosis	Screened	0	_NA_	_NA_	32939090	Top gene in genome-wide CRISPR screens	09/26/2021	FerrDb team	gene with protein product
Ferroptosis	TTPA	HGNC:12404	ENSG00000137561	_NA_	_NA_	Human	TTPA :+: Ferroptosis	Screened	0	_NA_	_NA_	32939090	Top gene in genome-wide CRISPR screens	09/26/2021	FerrDb team	gene with protein product
Ferroptosis	GRIA3	HGNC:4573	ENSG00000125675	_NA_	_NA_	Human	GRIA3 :+: Ferroptosis	Screened	0	_NA_	_NA_	32939090	Top gene in genome-wide CRISPR screens	09/26/2021	FerrDb team	gene with protein product
Ferroptosis	EPT1	_NA_	_NA_	_NA_	_NA_	Human	EPT1 :+: Ferroptosis	Screened	0	_NA_	_NA_	32939090	Top gene in genome-wide CRISPR screens	09/26/2021	FerrDb team	unknown
Ferroptosis	POM121L12	HGNC:25369	ENSG00000221900	_NA_	_NA_	Human	POM121L12 :+: Ferroptosis	Screened	0	_NA_	_NA_	32939090	Top gene in genome-wide CRISPR screens	09/26/2021	FerrDb team	gene with protein product
Ferroptosis	LIG3	HGNC:6600	ENSG00000005156	_NA_	_NA_	Human, mice	LIG3 :+: Ferroptosis	Screened	0	_NA_	_NA_	32939090	Top gene in genome-wide CRISPR screens	09/26/2021	FerrDb team	gene with protein product
Ferroptosis	AEBP2	HGNC:24051	ENSG00000139154	_NA_	_NA_	Human	AEBP2 :+: Ferroptosis	Screened	0	_NA_	_NA_	32939090	Top gene in genome-wide CRISPR screens	09/26/2021	FerrDb team	gene with protein product
Ferroptosis	AGPS	HGNC:327	ENSG00000018510	_NA_	Genome-wide CRISPR screens identify peroxisome components as contributors to ferroptosis susceptibility.	Human	AGPS :+: PUFA-ePLs, PUFA-ePLs :+: Ferroptosis	Validated	0	_NA_	_NA_	32939090	_NA_	09/26/2021	FerrDb team	gene with protein product
Ferroptosis	CDCA3	HGNC:14624	ENSG00000111665	_NA_	_NA_	Human	CDCA3 :+: Ferroptosis	Screened	0	_NA_	_NA_	32939090	Top gene in genome-wide CRISPR screens	09/26/2021	FerrDb team	gene with protein product
Ferroptosis	PEX2	HGNC:9717	ENSG00000164751	_NA_	Genome-wide CRISPR screens identify peroxisome components as contributors to ferroptosis susceptibility.	Human	PEX2 :+: PUFA-ePLs, PUFA-ePLs :+: Ferroptosis	Validated	0	_NA_	_NA_	32939090	_NA_	09/26/2021	FerrDb team	gene with protein product
Ferroptosis	LPCAT3	HGNC:30244	ENSG00000111684	_NA_	_NA_	Human	LPCAT3 :+: Ferroptosis	Screened	0	_NA_	_NA_	32939090	Top gene in genome-wide CRISPR screens	09/26/2021	FerrDb team	gene with protein product
Ferroptosis	PEX6	HGNC:8859	ENSG00000124587	_NA_	_NA_	Human	PEX6 :+: Ferroptosis	Screened	0	_NA_	_NA_	32939090	Top gene in genome-wide CRISPR screens	09/26/2021	FerrDb team	gene with protein product
Ferroptosis	TIMM9	HGNC:11819	ENSG00000100575	_NA_	_NA_	Human	TIMM9 :+: Ferroptosis	Screened	0	_NA_	_NA_	32939090	Top gene in genome-wide CRISPR screens	09/26/2021	FerrDb team	gene with protein product
Ferroptosis	DCAF7	HGNC:30915	ENSG00000136485	_NA_	_NA_	Human	DCAF7 :+: Ferroptosis	Screened	0	_NA_	_NA_	32939090	Top gene in genome-wide CRISPR screens	09/26/2021	FerrDb team	gene with protein product
Ferroptosis	LCE2C	HGNC:29460	ENSG00000187180	_NA_	_NA_	Human	LCE2C :+: Ferroptosis	Screened	0	_NA_	_NA_	32939090	Top gene in genome-wide CRISPR screens	09/26/2021	FerrDb team	gene with protein product
Ferroptosis	FAR1	HGNC:26222	ENSG00000197601	_NA_	Genome-wide CRISPR screens identify peroxisome components as contributors to ferroptosis susceptibility.	Human	FAR1 :+: PUFA-ePLs, PUFA-ePLs :+: Ferroptosis	Validated	0	_NA_	_NA_	32939090	_NA_	09/26/2021	FerrDb team	gene with protein product
Ferroptosis	PHF21A	HGNC:24156	ENSG00000135365	_NA_	_NA_	Human	PHF21A :+: Ferroptosis	Screened	0	_NA_	_NA_	32939090	Top gene in genome-wide CRISPR screens	09/26/2021	FerrDb team	gene with protein product
Ferroptosis	SMAD7	HGNC:6773	ENSG00000101665	_NA_	_NA_	Human	SMAD7 :+: Ferroptosis	Screened	0	_NA_	_NA_	32939090	Top gene in genome-wide CRISPR screens	09/26/2021	FerrDb team	gene with protein product
Ferroptosis	LYRM1	HGNC:25074	ENSG00000102897	_NA_	_NA_	Human	LYRM1 :+: Ferroptosis	Screened	0	_NA_	_NA_	32939090	Top gene in genome-wide CRISPR screens	09/26/2021	FerrDb team	gene with protein product
Ferroptosis	AMN	HGNC:14604	ENSG00000166126	_NA_	_NA_	Human	AMN :+: Ferroptosis	Screened	0	_NA_	_NA_	32939090	Top gene in genome-wide CRISPR screens	09/26/2021	FerrDb team	gene with protein product
Ferroptosis	PEX3	HGNC:8858	ENSG00000034693	_NA_	Genome-wide CRISPR screens identify peroxisome components as contributors to ferroptosis susceptibility.	Human	PEX3 :+: PUFA-ePLs, PUFA-ePLs :+: Ferroptosis	Validated	0	_NA_	_NA_	32939090	_NA_	09/26/2021	FerrDb team	gene with protein product
Ferroptosis	MTCH1	HGNC:17586	ENSG00000137409	_NA_	_NA_	Human	MTCH1 :+: Ferroptosis	Screened	0	_NA_	_NA_	32939090	Top gene in genome-wide CRISPR screens	09/26/2021	FerrDb team	gene with protein product
Ferroptosis	ZEB1	HGNC:11642	ENSG00000148516	_NA_	CDH1 silencing or ZEB1 overexpression increased the susceptibility to ferroptosis, whereas CDH overexpression or ZEB1 silencing decreased the susceptibility, in vitro and in vivo.	Human, mice	ZEB1 :+: Ferroptosis	Validated	0	_NA_	_NA_	32896720	_NA_	09/27/2021	FerrDb team	gene with protein product
Ferroptosis	SIRT1	HGNC:14929	ENSG00000096717	_NA_	Histone deacetylase SIRT1 gene silencing or pharmacological inhibition by EX-527 suppressed EMT and consequently decreased ferroptosis, whereas SIRT inducers, resveratrol and SRT1720, increased ferroptosis.	Human, mice	SIRT1 :+: EMT, EMT :+: Ferroptosis	Validated	0	_NA_	_NA_	32896720	_NA_	09/27/2021	FerrDb team	gene with protein product
Ferroptosis	ACADSB	HGNC:91	ENSG00000196177	_NA_	Overexpression of ACADSB inhibits CRC cell migration, invasion, and proliferation, while ACADSB knockdown has the opposite effect. More importantly, the study finds that ACADSB negatively regulates expression of glutathione reductase and glutathione peroxidase 4, the two main enzymes responsible for clearing glutathione (GSH) in CRC cells.	Human	ACADSB :-: GSR, GSR :-: Ferroptosis, ACADSB :-: GPX4, GPX4 :-: Ferroptosis, ACADSB :-: GSH, GSH :-: Ferroptosis	Deduced	0	_NA_	_NA_	32776663	_NA_	10/11/2021	FerrDb team	gene with protein product
Ferroptosis	PVT1	HGNC:9709	ENSG00000249859	_NA_	PVT1 silencing or miR-214 overexpression significantly reduced infarct size and suppressed ferroptosis in vivo.	Human, mice	PVT1 :+: Ferroptosis	Validated	0	_NA_	_NA_	32827544	_NA_	10/13/2021	FerrDb team	RNA, long non-coding
Ferroptosis	hsa_circ_0008367	_NA_	_NA_	_NA_	These evidences suggested cIARS to be a positive regulator of ferroptosis in HCC cells.	Human	hsa_circ_0008367 :+: Ferroptosis	Validated	0	_NA_	_NA_	32802409	_NA_	10/15/2021	FerrDb team	circular RNA
Ferroptosis	SLC39A14	HGNC:20858	ENSG00000104635	_NA_	Loss of hepatic Slc39a14 protects against ferroptosis-induced liver fibrosis in Trf-LKO mice	Mice	SLC39A14 :+: Ferroptosis	Validated	0	_NA_	_NA_	32374849	_NA_	10/17/2021	FerrDb team	gene with protein product
Ferroptosis	NCOA4	HGNC:7671	ENSG00000266412	_NA_	Additionally, NCOA4 expression was inhibited, which reduced degradation of ferritin and suppressed ferroptosis.	Human	NCOA4 :-: FTMT :-: Ferroptosis	Deduced	0	_NA_	Q13772	32810738	_NA_	10/28/2021	FerrDb team	gene with protein product
Ferroptosis	MAP3K11	HGNC:6850	ENSG00000173327	_NA_	Inhibition of MLK3 improves cardiac function and inhibits ferroptosis at week 8 of TAC.	Mice	MAP3K11 :+: Ferroptosis	Validated	0	_NA_	Q16584	32710001	MLK3 in article.	11/05/2021	FerrDb team	gene with protein product
Ferroptosis	GSK3B	HGNC:4617	ENSG00000082701	_NA_	Silence of GSK-3?? blocked erastin-induced ferroptosis with less production of ROS and malondialdehyde (MDA) via upregulation of GPX4 and downregulation of arachidonate 15-lipoxygenase (Alox15), overexpression of GSK-3?? enhanced erastin-triggered ferroptosis with elevated ROS and MDA	Human	GSK3B :+: Lipid ROS, Lipid ROS :+: Ferroptosis, GSK3B :-: GPX4, GPX4 :-: Ferroptosis	Validated	0	_NA_	P49841	32642794	GSK-3?? in article	11/11/2021	FerrDb team	gene with protein product
Ferroptosis	MAPK8	HGNC:6881	ENSG00000107643	_NA_	Knockdown of JNK results in loss of SAS?€?induced cell proliferation inhibition and cell death.	Human	MAPK8 :+: Ferroptosis	Validated	0	_NA_	P45983	32782585	JNK in article.	11/16/2021	FerrDb team	gene with protein product
Ferroptosis	BRD7	HGNC:14310	ENSG00000166164	_NA_	Upregulated BRD7 expression contributes to HSC ferroptosis.	Human, mice	BRD7 :+: Lipid ROS, Lipid ROS :+: Ferroptosis, BRD7 :-: GSH, GSH :-: Ferroptosis	Validated	0	_NA_	Q9NPI1	32863216	_NA_	11/18/2021	FerrDb team	gene with protein product
Ferroptosis	TP53	HGNC:11998	ENSG00000141510	_NA_	Additionally, p53 knockdown and S392A mutant both can reduced the classical ferroptotic events by BRD7 knockin, including redox-active iron overload, lipid ROS accumulation, GSH depletion, and lipid peroxidation.	Human, mice	TP53 :+: Lipid ROS, Lipid ROS :+: Ferroptosis, TP53 :-: GSH, GSH :-: Ferroptosis	Validated	0	_NA_	P04637	32863216	p53 in article.	11/18/2021	FerrDb team	gene with protein product
Ferroptosis	SLC25A28	HGNC:23472	ENSG00000155287	_NA_	As expected, shRNA-mediated knockdown of SLC25A28 completely abolished the mitochondrial iron accumulation, and, in turn, impaired BRD7 knockin-enhanced ferroptotic cell death (Fig. 4G) and classical ferroptotic events.	Human, mice	SLC25A28 :+: mitochondrial iron accumulation, mitochondrial iron accumulation :+: Ferroptosis	Validated	0	_NA_	Q96A46	32863216	_NA_	11/18/2021	FerrDb team	gene with protein product
Ferroptosis	ACSL4	HGNC:3571	ENSG00000068366	_NA_	Inhibition of ACSL4 suppresses ferroptosis, inflammation and lipid accumulation triggered by arsenic.	Rat	ACSL4 :+: Ferroptosis	Validated	0	_NA_	O60488	32593899	_NA_	11/18/2021	FerrDb team	gene with protein product
Ferroptosis	MFN2	HGNC:16877	ENSG00000116688	_NA_	Thus, Mfn2 appeared to act as a driving role in the evolution of ferroptosis and NASH induced by NaAsO2.	Rat	MFN2 :+: 5-HETE, 5-HETE :+: Ferroptosis	Validated	0	_NA_	O95140	32593899	_NA_	11/18/2021	FerrDb team	gene with protein product
Ferroptosis	ACSL4	HGNC:3571	ENSG00000068366	_NA_	Knockdown of ACSL4 expression by specific siRNA/sgRNA significantly attenuated sorafenib-induced lipid peroxidation and ferroptosis in Huh7 cells, and also rescued sorafenib_x0002_induced inhibition of xenograft tumor growth in vivo.	Human	ACSL4 :+: Lipid ROS, Lipid ROS :+: Ferroptosis	Validated	0	_NA_	O60488	32541921	_NA_	11/21/2021	FerrDb team	gene with protein product
Ferroptosis	SLC11A2	HGNC:10908	ENSG00000110911	_NA_	Overexpression of DMT1 promoted H/R-induced cell ferroptosis.	Human	SLC11A2 :+: Lipid ROS, Lipid ROS :+: Ferroptosis, SLC11A2 :+: ferrous iron, ferrous iron :+: Ferroptosis, SLC11A2 :+: iron deposition, iron deposition :+: Ferroptosis	Validated	0	_NA_	P49281	32535745	DMT1 in article.	11/21/2021	FerrDb team	gene with protein product
Ferroptosis	ZFAS1	HGNC:33101	ENSG00000177410	_NA_	lncRNA ZFAS1 promotes lung fibroblast-to-myofibroblast transition and ferroptosis via functioning as a ceRNA through miR-150- 5p/SLC38A1 axis.	Human, rat	ZFAS1 :+: SLC38A1, SLC38A1 :+: Ferroptosis, ZFAS1 :+: Lipid ROS, Lipid ROS :+: Ferroptosis	Validated	0	_NA_	_NA_	32453709	_NA_	12/01/2021	FerrDb team	RNA, long non-coding
Ferroptosis	SLC38A1	HGNC:13447	ENSG00000111371	_NA_	Mechanistically, silencing of lncRNA ZFAS1 attenuated ferroptosis and PF progression by lncRNA ZFAS1 acting as a competing endogenous RNA (ceRNA) and sponging miR-150-5p to downregulate SLC38A1 expression.	Human, rat	SLC38A1 :+: Ferroptosis	Deduced	0	_NA_	Q9H2H9	32453709	_NA_	12/01/2021	FerrDb team	gene with protein product
Ferroptosis	TSC1	HGNC:12362	ENSG00000165699	_NA_	Haploinsufficiency of Tsc1 in tubular cells prevents cisplatin-induced tubular cell death and AKI.	Human, mice	TSC1 :+: Ferroptosis	Validated	0	Many studies revealed that apoptosis, necroptosis as well as ferroptosis all contribute to cisplatin-induced tubular cell death and AKI.	Q92574	32404875	_NA_	12/02/2021	FerrDb team	gene with protein product
Ferroptosis	PEBP1	HGNC:8630	ENSG00000089220	_NA_	We found that PEBP1 KO HT22 cells demonstrated very high resistance to RSL3-induced ferroptosis compared with wild-type control cells.	Human	PEBP1 :+: Ferroptosis	Validated	0	_NA_	P30086	32513718	_NA_	12/02/2021	FerrDb team	gene with protein product
Ferroptosis	TGFB1	HGNC:11766	ENSG00000105329	_NA_	Therefore, PLC/PRF/5 cells and Huh7 cells were vulnerable to RSL3 in the presence of TGF-??1.	Human	TGFB1 :-: xCT, xCT :+: GSH, GSH :-: Ferroptosis	Deduced	0	_NA_	P01137	32471991	TGF-??1 in article	12/03/2021	FerrDb team	gene with protein product
Ferroptosis	SNCA	HGNC:11138	ENSG00000145335	_NA_	Alpha synuclein aggregation drives ferroptosis: an interplay of iron, calcium and lipid peroxidation.	Human	SNCA :+: Lipid ROS, Lipid ROS :+: Ferroptosis	Validated	0	_NA_	P37840	32341450	Alpha synuclein in article.	12/09/2021	FerrDb team	gene with protein product
Ferroptosis	SIRT3	HGNC:14931	ENSG00000142082	_NA_	SIRT3 deficiency is resistant to autophagy?€?dependent ferroptosis by inhibiting the AMPK/mTOR pathway and promoting GPX4 levels.	Human, porcine	SIRT3 :-: GPX4, GPX4 :-: Ferroptosis	Validated	0	_NA_	Q9NTG7	32329068	_NA_	12/09/2021	FerrDb team	gene with protein product
Ferroptosis	PRKAA2	HGNC:9377	ENSG00000162409	_NA_	Suppression of AMPK impairs SIRT3?€?enhanced ferroptosis.	Human, porcine	PRKAA2 :+: Ferroptosis	Validated	0	_NA_	P54646	32329068	AMPK in article.	12/09/2021	FerrDb team	gene with protein product
Ferroptosis	TFRC	HGNC:11763	ENSG00000072274	_NA_	Knockdown of TFRC suppresses CP depletion-enhanced ferroptosis.	Human	TFRC :+: Fe2+, Fe2+ :+: Ferroptosis, TFRC :+: Lipid ROS, Lipid ROS :+: Ferroptosis	Validated	0	_NA_	P02786	32283255	_NA_	12/09/2021	FerrDb team	gene with protein product
Ferroptosis	CGAS	HGNC:21367	ENSG00000164430	_NA_	The CGAS-STING1 pathway promotes zalcitabine-induced ferroptosis.	Human	CGAS :+: MDA, MDA :+: Ferroptosis	Validated	0	_NA_	Q8N884	32186434	_NA_	12/19/2021	FerrDb team	gene with protein product
Ferroptosis	STING1	HGNC:27962	ENSG00000184584	_NA_	The CGAS-STING1 pathway promotes zalcitabine-induced ferroptosis.	Human	STING1 :+: MDA, MDA :+: Ferroptosis	Validated	0	_NA_	Q86WV6	32186434	_NA_	12/19/2021	FerrDb team	gene with protein product
Ferroptosis	HDDC3	HGNC:30522	ENSG00000184508	_NA_	Ferroptosis-inducing erastin or cystine deprivation elevates MESH1, whose overexpression depletes NADPH and sensitizes cells to ferroptosis, whereas MESH1 depletion promotes ferroptosis survival by sustaining the levels of NADPH and GSH and by reducing lipid peroxidation.	Human	HDDC3 :-: NADPH, NADPH :-: Ferroptosis, HDDC3 :-: GSH, GSH :-: Ferroptosis, HDDC3 :+: Lipid ROS, Lipid ROS :+: Ferroptosis	Validated	0	_NA_	Q8N4P3	32462112	MESH1 in article.	12/22/2021	FerrDb team	gene with protein product
Ferroptosis	MIR761	HGNC:37305	ENSG00000283899	_NA_	Additionally, circ-TTBK2 knockdown or miR-761 increase could retard cell prolifera_x0002_tion, invasion, and promote ferroptosis in glioma cells.	Human	MIR761 :-: ITGB8, ITGB8 :-: Ferroptosis	Validated	0	_NA_	_NA_	32196629	_NA_	12/24/2021	FerrDb team	RNA, micro
Ferroptosis	MDM2	HGNC:6973	ENSG00000135679	_NA_	MDM2 and MDMX promote ferroptosis by PPAR??-mediated lipid remodeling.	Human	MDM2 :+: Lipid ROS, Lipid ROS :+: Ferroptosis, MDM2 :-: PPAR??, PPAR?? :-: Ferroptosis	Validated	0	_NA_	Q00987	32079652	_NA_	12/30/2021	FerrDb team	gene with protein product
Ferroptosis	MDM4	HGNC:6974	ENSG00000198625	_NA_	MDM2 and MDMX promote ferroptosis by PPAR??-mediated lipid remodeling.	Human	MDM4 :+: Lipid ROS, Lipid ROS :+: Ferroptosis, MDM4 :-: PPAR??, PPAR?? :-: Ferroptosis	Validated	0	_NA_	O15151	32079652	MDMX in article.	12/30/2021	FerrDb team	gene with protein product
Ferroptosis	ALOX15	HGNC:433	ENSG00000161905	_NA_	Indeed, knocking down (KD) of 15-LOX in M2 RAW 264.7 macrophages and EOC 20 cells resulted in significantly reduced sensitivity to ferroptosis triggered by RSL3 (Figs. 1e,f and supplementary Fig. 1e, f).	Mice	ALOX15 :+: Ferroptosis	Validated	0	_NA_	P16050	32080625	15-LOX in article.	12/30/2021	FerrDb team	gene with protein product
Ferroptosis	POR	HGNC:9208	ENSG00000127948	_NA_	These data indicate that POR is a key enzyme involved in the execution of ML210/RSL3-induced ferroptotic cell death in melanoma and ccRCC cells.	Human	POR :+: Lipid ROS, Lipid ROS :+: Ferroptosis	Validated	0	_NA_	P16435	32080622	_NA_	12/30/2021	FerrDb team	gene with protein product
Ferroptosis	MIR214	HGNC:31591	ENSG00000283844	_NA_	MicroRNA-214-3p enhances erastin-induced ferroptosis by targeting ATF4 in hepatoma cells.	Human	miR-214 :+: Lipid ROS, Lipid ROS :+: Ferroptosis, miR-214 :+: malondialdehyde, malondialdehyde :+: Ferroptosis, miR-214 :+: Fe2+, Fe2+ :+: Ferroptosis, miR-214 :-: glutathione, glutathione :-: Ferroptosis, miR-214 :-: ATF4, ATF4 :-: Ferroptosis	Validated	0	_NA_	_NA_	31960438	_NA_	12/30/2021	FerrDb team	RNA, micro
Ferroptosis	DLD	HGNC:2898	ENSG00000091140	_NA_	DLD links to ferroptosis induced by cystine deprivation or import inhibition. DLD gene silencing caused a significant reduction in cellular and lipid ROS levels induced by cystine deprivation but did not change intracellular GSH contents.	Human	DLD :+: Lipid ROS, Lipid ROS :+: Ferroptosis	Validated	0	_NA_	P09622	31931284	_NA_	12/30/2021	FerrDb team	gene with protein product
Ferroptosis	LONP1	HGNC:9479	ENSG00000196365	_NA_	Inhibition of LONP1 protects against erastin-induced ferroptosis in Pancreatic ductal adenocarcinoma PANC1 cells.	Human	LONP1 :-: GPX4, GPX4 :-: Ferroptosis, LONP1 :+: ACSL4, ACSL4 :+: Ferroptosis, LONP1 :-: GSH, GSH :-: Ferroptosis, LONP1 :+: MDA, MDA :+: Ferroptosis, LONP1 :-: Nrf2, Nrf2 :+: GPX4, GPX4 :-: Lipid ROS, Lipid ROS :+: Ferroptosis	Validated	0	_NA_	P36776	31822343	_NA_	01/07/2022	FerrDb team	gene with protein product
Ferroptosis	ACSL4	HGNC:3571	ENSG00000068366	_NA_	ACSL4 suppresses glioma cells proliferation via activating ferroptosis.	Human	ACSL4 :-: GPX4, GPX4 :-: Ferroptosis, ACSL4 :+: 5-HETE, 5-HETE :+: Ferroptosis, ACSL4 :+: 12-HETE, 12-HETE :+: Ferroptosis, ACSL4 :+: 15-HETE, 15-HETE :+: Ferroptosis	Validated	0	_NA_	O60488	31789401	_NA_	01/07/2022	FerrDb team	gene with protein product
Ferroptosis	BACH1	HGNC:935	ENSG00000156273	_NA_	These results showed that BACH1 promoted ferroptosis in MEFs.	Mice	BACH1 :-: Gclm, Gclm :+: GSH, GSH :-: Ferroptosis, BACH1 :-: Src7a11, Src7a11 :+: GSH, GSH :-: Ferroptosis, BACH1 :-: Fth1, Fth1 :-: Fe2, Fe2 :+: Ferroptosis, BACH1 :-: Ftl1, Ftl1 :-: Fe2, Fe2 :+: Ferroptosis, BACH1 :-: Slc40a1, Slc40a1 :-: Fe2, Fe2 :+: Ferroptosis	Validated	0	_NA_	O14867	31740582	_NA_	01/07/2022	FerrDb team	gene with protein product
Ferroptosis	DNAJB6	HGNC:14888	ENSG00000105993	_NA_	DNAJB6 Promotes Ferroptosis in Esophageal Squamous Cell Carcinoma.	Human	DNAJB6a :+: Lipid ROS, Lipid ROS :+: Ferroptosis, DNAJB6a :-: GSH, GSH :-: Ferroptosis, DNAJB6a :-: GPX4, GPX4 :-: Ferroptosis	Validated	0	_NA_	O75190	31701262	_NA_	01/07/2022	FerrDb team	gene with protein product
Ferroptosis	WWTR1	HGNC:24042	ENSG00000018408	_NA_	TAZ removal confers ferroptosis resistance, while TAZS89A overexpression sensitizes cells to ferroptosis.	Human	WWTR1 :+: ANGPTL4, ANGPTL4 :+: NOX2, NOX2 :+: Ferroptosis	Validated	0	_NA_	Q9GZV5	31641008	TAZ in article.	01/10/2022	FerrDb team	gene with protein product
Ferroptosis	SIRT1	HGNC:14929	ENSG00000096717	_NA_	Intestinal SIRT1 Deficiency Inhibits Hepatic Ferroptosis in Ethanol-Administrated Mice.	Mice	SIRT1 :+: Fe/Fe2, Fe/Fe2 :+: Ferroptosis, SIRT1 :-: GSH, GSH :-: Ferroptosis, SIRT1 :+: Lipid ROS, Lipid ROS :+: Ferroptosis, SIRT1 :-: NADP+/NADPH, NADP+/NADPH :-: Ferroptosis	Validated	0	_NA_	Q96EB6	31610175	_NA_	01/10/2022	FerrDb team	gene with protein product
Ferroptosis	ATM	HGNC:795	ENSG00000149311	_NA_	Taken together, we found ATM inhibition protects against ferroptosis by reducing the labile iron pool.	Human	ATM :-: FPN1, FPN1 :-: Fe, ATM :-: FTH1, FTH1 :-: Fe, ATM :-: FTL, FTL :-: Fe, Fe :+: Ferroptosis, ATM :-: GPX4, GPX4 :-: Ferroptosis, ATM :-: SLC40A1, SLC40A1 :-: Fe, Fe :+: Ferroptosis	Validated	0	_NA_	Q13315	31320750	_NA_	01/10/2022	FerrDb team	gene with protein product
Ferroptosis	PRKCA	HGNC:9393	ENSG00000154229	_NA_	Similarly, genetic knockdown of PKC?? significantly protected RMS cells from Erastin-induced cell death.	Human	PRKCA :+: Ferroptosis	Validated	0	_NA_	P17252	31173656	PKC?? in article.	01/10/2022	FerrDb team	gene with protein product
Ferroptosis	LGMN	HGNC:9472	ENSG00000100600	_NA_	Legumain promotes tubular ferroptosis by facilitating chaperone-mediated autophagy of GPX4 in AKI.	Mice	LGMN :+: Lipid ROS, Lipid ROS :+: Ferroptosis, LGMN :+: MDA, MDA :+: Ferroptosis, LGMN :+: Acsl4, Acsl4 :+: Ferroptosis, LGMN :+: Cox-2, Cox-2 :+: Ferroptosis, LGMN :-: GPX4, GPX4 :-: Ferroptosis	Validated	0	_NA_	Q99538	33431801	_NA_	01/19/2022	FerrDb team	gene with protein product
Ferroptosis	ACSL4	HGNC:3571	ENSG00000068366	_NA_	ACSL4 promotes postischemic neuronal ferroptosis.	Mice	ACSL4 :+: Lipid ROS, Lipid ROS :+: Ferroptosis	Validated	0	_NA_	O60488	33444733	_NA_	01/19/2022	FerrDb team	gene with protein product
Ferroptosis	TP53	HGNC:11998	ENSG00000141510	_NA_	p53 promotes RT-induced ferroptosis partly through antagonizing SLC7A11 induction.	Human	TP53 :-: SLC7A11, SLC7A11 :-: Lipid ROS, Lipid ROS :+: Ferroptosis	Validated	0	_NA_	P04637	33927351	_NA_	01/26/2022	FerrDb team	gene with protein product
Ferroptosis	IFNG	HGNC:5438	ENSG00000111537	_NA_	IFN?? sensitized tumor cells to ferroptosis in vitro.	Human	IFNG :+: Lipid ROS, Lipid ROS :+: Ferroptosis, IFNG :-: System Xc-, System Xc- :-: Ferroptosis, IFNG :+: ACSL4, ACSL4 :+: Ferroptosis, IFNG :-: GPX4, GPX4 :-: Ferroptosis	Validated	0	_NA_	P01579	34318944	IFN?? in article.	01/26/2022	FerrDb team	gene with protein product
Ferroptosis	SMPD1	HGNC:11120	ENSG00000166311	_NA_	Importantly, genetic activation of ASM increases ferroptosis in cancer cells induced by various FINs.	Human	SMPD1 :+: Lipid ROS, Lipid ROS :+: Ferroptosis, SMPD1 :-: System Xc-, System Xc- :-: Ferroptosis, SMPD1 :-: GSH, GSH :-: Ferroptosis, SMPD1 :-: GPX4, GPX4 :-: Ferroptosis	Validated	0	_NA_	P17405	33414455	ASM in article.	01/26/2022	FerrDb team	gene with protein product
Ferroptosis	MYCN	HGNC:7559	ENSG00000134323	_NA_	MYCN confers cell sensitivity to ferroptosis upon GPX4 inhibition.	Human	MYCN :-: GPX4, GPX4 :-: Ferroptosis, MYCN :+: TFRC, TFRC :+: Fe2+, Fe2+ :+: Ferroptosis, MYCN :+: TFRC, TFRC :+: Lipid ROS, Lipid ROS :+: Ferroptosis	Validated	0	_NA_	P04198	34011924	_NA_	02/10/2022	FerrDb team	gene with protein product
Ferroptosis	SLC11A2	HGNC:10908	ENSG00000110911	_NA_	Conversely, DMT1 knockdown by siRNA evidently blocked temozolomide-induced ferroptosis in TG905 cells.	Human	SLC11A2 :+: MDA, MDA :+: Ferroptosis, SLC11A2 :+: iron content, iron content :+: Ferroptosis, SLC11A2 :+: Lipid ROS, Lipid ROS :+: Ferroptosis	Validated	0	_NA_	P49281	34427071	DMT1 in article.	02/10/2022	FerrDb team	gene with protein product
Ferroptosis	IFNA1	HGNC:5417	ENSG00000197919	_NA_	Together, our results demonstrate that the autoantibodies and the increased IFN-?? in SLE sera downregulate the expression of GPX4 and lead to neutrophil ferroptosis.	Human, mice	IFNA1 :-: GPX4, GPX4 :-: Ferroptosis	Deduced	0	_NA_	P01562	34385713	_NA_	02/10/2022	FerrDb team	gene with protein product
Ferroptosis	IFNA2	HGNC:5423	ENSG00000188379	_NA_	Together, our results demonstrate that the autoantibodies and the increased IFN-?? in SLE sera downregulate the expression of GPX4 and lead to neutrophil ferroptosis.	Human, mice	IFNA2 :-: GPX4, GPX4 :-: Ferroptosis	Deduced	0	_NA_	P01563	34385713	_NA_	02/10/2022	FerrDb team	gene with protein product
Ferroptosis	IFNA4	HGNC:5425	ENSG00000236637	_NA_	Together, our results demonstrate that the autoantibodies and the increased IFN-?? in SLE sera downregulate the expression of GPX4 and lead to neutrophil ferroptosis.	Human, mice	IFNA4 :-: GPX4, GPX4 :-: Ferroptosis	Deduced	0	_NA_	P05014	34385713	_NA_	02/10/2022	FerrDb team	gene with protein product
Ferroptosis	IFNA5	HGNC:5426	ENSG00000147873	_NA_	Together, our results demonstrate that the autoantibodies and the increased IFN-?? in SLE sera downregulate the expression of GPX4 and lead to neutrophil ferroptosis.	Human, mice	IFNA5 :-: GPX4, GPX4 :-: Ferroptosis	Deduced	0	_NA_	P01569	34385713	_NA_	02/10/2022	FerrDb team	gene with protein product
Ferroptosis	IFNA6	HGNC:5427	ENSG00000120235	_NA_	Together, our results demonstrate that the autoantibodies and the increased IFN-?? in SLE sera downregulate the expression of GPX4 and lead to neutrophil ferroptosis.	Human, mice	IFNA6 :-: GPX4, GPX4 :-: Ferroptosis	Deduced	0	_NA_	P05013	34385713	_NA_	02/10/2022	FerrDb team	gene with protein product
Ferroptosis	IFNA7	HGNC:5428	ENSG00000214042	_NA_	Together, our results demonstrate that the autoantibodies and the increased IFN-?? in SLE sera downregulate the expression of GPX4 and lead to neutrophil ferroptosis.	Human, mice	IFNA7 :-: GPX4, GPX4 :-: Ferroptosis	Deduced	0	_NA_	P01567	34385713	_NA_	02/10/2022	FerrDb team	gene with protein product
Ferroptosis	IFNA8	HGNC:5429	ENSG00000120242	_NA_	Together, our results demonstrate that the autoantibodies and the increased IFN-?? in SLE sera downregulate the expression of GPX4 and lead to neutrophil ferroptosis.	Human, mice	IFNA8 :-: GPX4, GPX4 :-: Ferroptosis	Deduced	0	_NA_	P32881	34385713	_NA_	02/10/2022	FerrDb team	gene with protein product
Ferroptosis	IFNA10	HGNC:5418	ENSG00000186803	_NA_	Together, our results demonstrate that the autoantibodies and the increased IFN-?? in SLE sera downregulate the expression of GPX4 and lead to neutrophil ferroptosis.	Human, mice	IFNA10 :-: GPX4, GPX4 :-: Ferroptosis	Deduced	0	_NA_	P01566	34385713	_NA_	02/10/2022	FerrDb team	gene with protein product
Ferroptosis	IFNA13	HGNC:5419	ENSG00000233816	_NA_	Together, our results demonstrate that the autoantibodies and the increased IFN-?? in SLE sera downregulate the expression of GPX4 and lead to neutrophil ferroptosis.	Human, mice	IFNA13 :-: GPX4, GPX4 :-: Ferroptosis	Deduced	0	_NA_	P01562	34385713	_NA_	02/10/2022	FerrDb team	gene with protein product
Ferroptosis	IFNA14	HGNC:5420	ENSG00000228083	_NA_	Together, our results demonstrate that the autoantibodies and the increased IFN-?? in SLE sera downregulate the expression of GPX4 and lead to neutrophil ferroptosis.	Human, mice	IFNA14 :-: GPX4, GPX4 :-: Ferroptosis	Deduced	0	_NA_	P01570	34385713	_NA_	02/10/2022	FerrDb team	gene with protein product
Ferroptosis	IFNA16	HGNC:5421	ENSG00000147885	_NA_	Together, our results demonstrate that the autoantibodies and the increased IFN-?? in SLE sera downregulate the expression of GPX4 and lead to neutrophil ferroptosis.	Human, mice	IFNA16 :-: GPX4, GPX4 :-: Ferroptosis	Deduced	0	_NA_	P05015	34385713	_NA_	02/10/2022	FerrDb team	gene with protein product
Ferroptosis	IFNA17	HGNC:5422	ENSG00000234829	_NA_	Together, our results demonstrate that the autoantibodies and the increased IFN-?? in SLE sera downregulate the expression of GPX4 and lead to neutrophil ferroptosis.	Human, mice	IFNA17 :-: GPX4, GPX4 :-: Ferroptosis	Deduced	0	_NA_	P01571	34385713	_NA_	02/10/2022	FerrDb team	gene with protein product
Ferroptosis	IFNA21	HGNC:5424	ENSG00000137080	_NA_	Together, our results demonstrate that the autoantibodies and the increased IFN-?? in SLE sera downregulate the expression of GPX4 and lead to neutrophil ferroptosis.	Human, mice	IFNA21 :-: GPX4, GPX4 :-: Ferroptosis	Deduced	0	_NA_	P01568	34385713	_NA_	02/10/2022	FerrDb team	gene with protein product
Ferroptosis	SMG9	HGNC:25763	ENSG00000105771	_NA_	SMG9 drives ferroptosis by directly inhibiting GPX4 degradation.	Human	SMG9 :-: GPX4, GPX4 :-: Ferroptosis	Validated	0	_NA_	Q9H0W8	34146907	_NA_	02/23/2022	FerrDb team	gene with protein product
Ferroptosis	NR1D1	HGNC:7962	ENSG00000126368	_NA_	Kidney-specific loss of Rev-erb?? attenuates AAI-induced ferroptosis and renal injury in mice.	Mice	NR1D1 :-: GPX4, GPX4 :-: Ferroptosis	Validated	0	_NA_	P20393	34673015	REV-ERB?? in article.	02/23/2022	FerrDb team	gene with protein product
Ferroptosis	ACSL4	HGNC:3571	ENSG00000068366	_NA_	ACSL4 positively regulated ferroptosis in lung adenocarcinoma.	Human	ACSL4 :+: iron uptake, iron uptake :+: Ferroptosis, ACSL4 :+: Lipid ROS, Lpid ROS :+: Ferroptosis, ACSL4 :-: iron chelation, iron chelation :-: Ferroptosis	Validated	0	_NA_	O60488	34053456	_NA_	02/24/2022	FerrDb team	gene with protein product
Ferroptosis	PPARG	HGNC:9236	ENSG00000132170	_NA_	PPARG drives ferroptosis in DCs.	Mice	PPARG :+: Ferroptosis	Validated	0	_NA_	P37231	34478917	_NA_	02/24/2022	FerrDb team	gene with protein product
Ferroptosis	TLR4	HGNC:11850	ENSG00000136869	_NA_	Inhibition of TLR4 prevents the activation of ferroptosis following HIBD.	Human, rat	TLR4 :-: SLC7A11, SLC7A11 :-: Ferroptosis, TLR4 :-: GPX4, GPX4 :-: Ferroptosis, TLR4 :+: oxidative stress, oxidative stress :+: Ferroptosis, TLR4 :+: mitochondrial injury, mitochondrial injury :+: Ferroptosis	Validated	0	_NA_	O00206	34343528	_NA_	02/24/2022	FerrDb team	gene with protein product
Ferroptosis	IL6	HGNC:6018	ENSG00000136244	_NA_	Interleukin-6 promotes ferroptosis in bronchial epithelial cells by inducing reactive oxygen species-dependent lipid peroxidation and disrupting iron homeostasis.	Human	IL6 :+: Lipid ROS, Lipid ROS :+: Ferroptosis, IL6 :+: Fe2, Fe2 :+: Ferroptosis	Validated	0	_NA_	P05231	34402724	_NA_	02/24/2022	FerrDb team	gene with protein product
Ferroptosis	MIR335	HGNC:31773	ENSG00000199043	_NA_	miR-335 promotes ferroptosis by targeting ferritin heavy chain 1 in in vivo and in vitro models of Parkinson's disease.	Rat	miR-335 :-: FTH1, FTH1 :-: iron release, iron release :+: Ferroptosis, miR-335 :-: FTH1, FTH1 :-: Lipid ROS, Lipid ROS :+: Ferroptosis, miR-335 :-: FTH1, FTH1 :+: mitochondrial membrane potential, mitochondrial membrane potential :-: Ferroptosis	Validated	0	_NA_	_NA_	33649797	_NA_	08/04/2022	FerrDb team	RNA, micro
Ferroptosis	ATF3	HGNC:785	ENSG00000162772	_NA_	However, ATF3 elevated ferroptosis in SGC7901/DDP and BGC823/DDP cells.	Human	ATF3 :+: Lipid ROS, Lipid ROS :+: Ferroptosis, ATF3 :+: MDA, MDA :+: Ferroptosis, ATF3 :-: GSH, GSH :-: Ferroptosis, ATF3 :-: Nrf2/Keap1 pathway, Nrf2/Keap1 pathway :-: Ferroptosis	Validated	0	_NA_	P18847	34098867	_NA_	02/24/2022	FerrDb team	gene with protein product
Ferroptosis	HMOX1	HGNC:5013	ENSG00000100292	_NA_	Excessive activation of HO-1 via Nrf2?€?SLC7A11?€?HO-1 hierarchy contributes to RPE ferroptosis.	Human	HMOX1 :+: cellular ferrous accumulation, cellular ferrous accumulation :+: Ferroptosis, HMOX1 :+: TFR, TFR :+: iron accumulation, iron accumulation :+: Ferroptosis, HMOX1 :-: SLC40A1, SLC40A1 :-: iron accumulation, iron accumulation :+: Ferroptosis	Validated	0	_NA_	P09601	33895485	HO-1 in article.	03/02/2022	FerrDb team	gene with protein product
Ferroptosis	HMGB1	HGNC:4983	ENSG00000189403	_NA_	Collectively, these data revealed the suppression of HMGB1 prevents against glucose-induced ferroptosis in mesangial cells.	Mice	HMGB1 :+: lactate dehydrogenase, lactate dehydrogenase :+: Ferroptosis, HMGB1 :+: Lipid ROS, Lipid ROS :+: Ferroptosis, HMGB1 :+: ACSL4, ACSL4 :+: Ferroptosis, HMGB1 :-: GPX4, GPX4 :-: Ferroptosis, HMGB1 :-: Nrf2, Nrf2 :-: Ferroptosis	Validated	0	_NA_	P09429	33565572	_NA_	03/02/2022	FerrDb team	gene with protein product
Ferroptosis	EPAS1	HGNC:3374	ENSG00000116016	_NA_	D-mannose-induced downregulation of HIF-2?? inhibits OA progression through suppressing chondrocyte ferroptosis.	Mice	EPAS1 :+: MDA, MDA :+: Ferroptosis, EPAS1 :-: GPX4, GPX4 :-: Ferroptosis	Validated	0	_NA_	Q99814	34561933	HIF-2 ?? in article.	03/02/2022	FerrDb team	gene with protein product
Ferroptosis	SNX5	HGNC:14969	ENSG00000089006	_NA_	Super-enhancer-driven Sorting Nexin 5 expression promotes dopaminergic neuronal ferroptosis in Parkinson's disease models.	Rat	SNX5 :-: GPX4, GPX4 :-: Ferroptosis, SNX5 :+: Lipid peroxidation, Lipid peroxidation :+: Ferroptosis	Validated	0	_NA_	Q9Y5X3	34134000	_NA_	03/03/2022	FerrDb team	gene with protein product
Ferroptosis	PAQR3	HGNC:30130	ENSG00000163291	_NA_	PAQR3 aggravated ferroptosis in ALL.	Human	PAQR3 :+: MDA, MDA :+: Ferroptosis, PAQR3 :+: Fe, Fe :+: Ferroptosis, PAQR3 :-: NRF2, NRF2 :-: Ferroptosis	Validated	0	_NA_	Q6TCH7	33955706	_NA_	03/09/2022	FerrDb team	gene with protein product
Ferroptosis	MICU1	HGNC:1530	ENSG00000107745	_NA_	MICU1 deficiency suppresses cold stress-induced ferroptosis.	Human	MICU1 :+: Lipid ROS, Lipid ROS :+: Ferroptosis	Validated	0	_NA_	Q9BPX6	33822458	_NA_	03/09/2022	FerrDb team	gene with protein product
Ferroptosis	NOX4	HGNC:7891	ENSG00000086991	_NA_	NOX4 promotes ferroptosis by oxidative stress-induced lipid peroxidation in human astrocytes.	Mice	NOX4 :-: Mitochondrial respiration ATP production, Mitochondrial respiration ATP production :-: Impaired mitochondrial metabolism, Impaired mitochondrial metabolism :+: Oxidative stress-induced lipid peroxidation, Oxidative stress-induced lipid peroxidation :+: Ferroptosis	Validated	0	_NA_	Q9NPH5	33774476	_NA_	03/09/2022	FerrDb team	gene with protein product
Ferroptosis	TOR2A	HGNC:11996	ENSG00000160404	_NA_	The data clearly demonstrated that salusin-?? might be responsible for HG-induced ferroptosis via inhibiting the Nrf-2 signaling pathway.	Human	TOR2A :+: Lipid ROS, Lpid ROS :+: Ferroptosis, TOR2A :+: MDA, MDA :+: Ferroptosis, TOR2A :-: GSH, GSH :-: Ferroptosis, TOR2A :-: GPX4, GPX4 :-: Ferroptosis, TOR2A :-: SLC7A11, SLC7A11 :-: Ferroptosis, TOR2A :-: FTH-1, FTH-1 :-: Ferroptosis, TOR2A :-: NRF2, NRF2 :-: Ferroptosis	Predicted	0	Salusins are found to be translated from an alternatively spliced mRNA of torsion dystonia-related gene (TOR2A). Proteolytic processing of prosalusin (216-amino acid) yields two related peptides of 28 and 20 amino acids, termed salusin-?? and salusin-??, respectively.	Q5JU69	34296310	_NA_	03/11/2022	FerrDb team	gene with protein product
Ferroptosis	MIR375	HGNC:31868	ENSG00000198973	_NA_	MiR-375 reduces the stemness of gastric cancer cells through triggering ferroptosis.	Human	MIR375 :-: SLC7A11, SLC7A11 :+: GSH, GSH :-: Ferroptosis, MIR375 :-: SLC7A11, SLC7A11 :+: cysteine, cysteine :-: Ferroptosis	Validate	0	_NA_	_NA_	34090492	_NA_	03/15/2022	FerrDb team	RNA, micro
Ferroptosis	MAP3K14	HGNC:6853	ENSG00000006062	_NA_	NIK Acts Cell Autonomously to Promote Hepatocyte Ferroptosis.	Mice	MAP3K14 :+: Lipid ROS, Lipid ROS :+: Ferroptosis	Validate	0	_NA_	Q99558	34558831	NIK in article.	03/16/2022	FerrDb team	gene with protein product
Ferroptosis	SIRT3	HGNC:14931	ENSG00000142082	_NA_	Collectively, our studies indicate that SIRT3 functions to inhibit AKT-dependent mitochondrial metabolism and EMT, leading to ferroptosis and tumor suppression.	Human	SIRT3 :+: ACSL4, ACSL4 :+: Ferroptosis	Validate	0	_NA_	Q9NTG7	33872694	_NA_	03/16/2022	FerrDb team	gene with protein product
Ferroptosis	CircKDM4C	_NA_	_NA_	_NA_	CircKDM4C upregulates P53 by sponging hsa-let-7b-5p to induce ferroptosis in acute myeloid leukemia.	Human, mice	CircKDM4C :-: hsa-let-7b-5p, hsa-let-7b-5p :-: P53, P53 :+: Ferroptosis	Validated	0	_NA_	_NA_	33733556	_NA_	03/20/2022	FerrDb team	circular RNA
Ferroptosis	MIR324	HGNC:31767	ENSG00000199053	_NA_	miR-324-3p reverses cisplatin resistance by inducing GPX4-mediated ferroptosis in lung adenocarcinoma cell line A549.	Human	MIR324 :-: GPX4, GPX4 :-: Ferroptosis	Validated	0	_NA_	_NA_	33662669	_NA_	03/21/2022	FerrDb team	RNA, micro
Ferroptosis	QSOX1	HGNC:9756	ENSG00000116260	_NA_	QSOX1 promotes sorafenib-induced ferroptosis by downregulating NRF2 in HCC cells.	Human	QSOX1 :-: EGFR, EGFR :+: NRF2, NRF2 :-: Ferroptosis	Validated	0	_NA_	O00391	33770521	_NA_	03/21/2022	FerrDb team	gene with protein product
Ferroptosis	MIB2	HGNC:30577	ENSG00000197530	_NA_	Knockdown of MIB2 alleviated neuron death and ferroptosis induced by sevoflurane exposure.	Mice	MIB2 :-: GPX4, GPX4 :-: Ferroptosis	Validated	0	_NA_	Q96AX9	34121396	_NA_	03/21/2022	FerrDb team	gene with protein product
Ferroptosis	CLTRN	HGNC:29437	ENSG00000147003	_NA_	CLTRN overexpression can increase ferroptosis in HCC, and CLTRN can enhance the radiosensitivity of HCC cells through the ferroptosis pathway.	Human	CLTRN :+: Lipid ROS, Lipid ROS :+: Ferroptosis, CLTRN :+: Fe2+, Fe2+ :+: Ferroptosis, CLTRN :-: GSH, GSH :-: Ferroptosis, CLTRN :-: GPX4, GPX4 :-: Ferroptosis, CLTRN :-: SLC7A11, SLC7A11 :-: Ferroptosis, CLTRN :-: FTH1, FTH1 :-: Ferroptosis, CLTRN :+: ACSL4, ACSL4 :+: Ferroptosis, CLTRN :+: PTGS2, PTGS2 :+: Ferroptosis, CLTRN :+: NOX1, NOX1 :+: Ferroptosis	Validated	0	_NA_	Q9HBJ8	33508374	_NA_	03/21/2022	FerrDb team	gene with protein product
Ferroptosis	KLF2	HGNC:6347	ENSG00000127528	_NA_	Mechanistically, KLF2 deficiency is sufficient to inhibit ferroptosis on account of the impairment of transcriptional repression of GPX4 and thus promotes the migration and invasion of RCC cells.	Human	KLF2 :-: GPX4, GPX4 :-: Ferroptosis	Validated	0	_NA_	Q9Y5W3	34520818	_NA_	03/21/2022	FerrDb team	gene with protein product
Ferroptosis	MIR5096	HGNC:41611	_NA_	_NA_	Ectopically expressed miR-5096 causes ferroptotic cell death by elevating iron accumulation and oxidation of GSH but decreases MMP.	Human	MIR5096 :-: SLC7A11, SLC7A11 :-: Ferroptosis	Validated	0	MIR5096 record in HGNC has been withdrawn.	_NA_	34571083	_NA_	03/21/2022	FerrDb team	RNA, micro
Ferroptosis	TFRC	HGNC:11763	ENSG00000072274	_NA_	In conclusion, TFRC increased the iron content, mediated the release of ROS, activated mitophagy, and induced lipid peroxidation, which further promoted the ferroptosis of KGN cells.	Mice	TFRC :+: iron content, iron content :+: NOX1, NOX1 :+: Lipid ROS, Lipid ROS :+: Ferroptosis, TFRC :+: PINK1, PINK1 :+: mitophagy, mitophagy :+: ACSL4, ACSL4 :+: Ferroptosis, TFRC :+: PINK1, PINK1 :+: mitophagy, mitophagy :-: GPX4, GPX4 :-: Ferroptosis	Validated	0	_NA_	P02786	34369274	_NA_	03/21/2022	FerrDb team	gene with protein product
Ferroptosis	HOTAIR	HGNC:33510	ENSG00000228630	_NA_	Overexpression of HOTAIR reversed the ferroptosis inhibition effects of PAN in hemin-treated neurons.	Rat	HOTAIR :-: UPF1, UPF1 :-: ACSL4, ACSL4 :+: Ferroptosis	Validated	0	_NA_	_NA_	33906483	Long non-coding RNA.	03/21/2022	FerrDb team	RNA, long non-coding
Ferroptosis	H19	HGNC:4713	ENSG00000130600	_NA_	Over-expression of H19 suppressed cell viability and promoted ferroptosis of BMVECs.	Human	H19 :-: miR-106b-5p, miR-106b-5p :-: ACSL4, ACSL4 :+: Ferroptosis	Validated	0	_NA_	_NA_	34288826	Long non-coding RNA.	03/21/2022	FerrDb team	RNA, long non-coding
Ferroptosis	FOXO4	HGNC:7139	ENSG00000184481	_NA_	In addition, the inhibitory effects of ENPP2 on DOX-induced ferroptosis were significantly reduced by FoxO4 overexpression, as demonstrated by increased Fe2+ and lipid ROS activity levels, decreased SLC7A11, GPX4 and FPN1 expression, and increased NOX4 expression, which were observed following FoxO4 overexpression (Fig. 6A-C).	Rat	FOXO4 :-: ENNP2, ENNP2 :-: Ferroptosis	Deduced	0	_NA_	P98177	34296293	_NA_	03/22/2022	FerrDb team	gene with protein product
Ferroptosis	ELAVL1	HGNC:3312	ENSG00000066044	_NA_	Knockdown of ELAVL1 suppresses ferroptosis and H/R injury.	Human	ELAVL1 :+: autophagy, autophagy :+: Ferroptosis, ELAVL1 :-: GPX4, GPX4 :-: Ferroptosis	Validated	0	_NA_	Q15717	33568052	_NA_	03/30/2022	FerrDb team	gene with protein product
Ferroptosis	YTHDC2	HGNC:24721	ENSG00000047188	_NA_	YTHDC2 is an endogenous ferroptosis inducer in LUAD cells.	Human	YTHDC2 :-: system Xc-, system Xc- :-: Ferroptosis	Validated	0	_NA_	Q9H6S0	33785413	_NA_	03/30/2022	FerrDb team	gene with protein product
Ferroptosis	DDR2	HGNC:2731	ENSG00000162733	_NA_	DDR2 elevation in recurrent tumor cells contributes to its ferroptosis sensitivity.	Human	DDR2 :+: Ferroptosis	Validated	0	_NA_	Q16832	33603168	_NA_	03/30/2022	FerrDb team	gene with protein product
Ferroptosis	SLC39A7	HGNC:4927	ENSG00000112473	_NA_	The genetic and chemical inhibition of ZIP7 protect cells against ferroptosis.	Human	SLC39A7 :+: Ferroptosis	Validated	0	_NA_	Q92504	33608508	ZIP7 in article.	03/30/2022	FerrDb team	gene with protein product
Ferroptosis	TRIM46	HGNC:19019	ENSG00000163462	_NA_	Taken together, these data demonstrate that TRIM46 directly facilitates HG-induced ferroptosis in HRCECs.	Human	TRIM46 :+: Lipid ROS, Lipid ROS :+: Ferroptosis, TRIM46 :-: GPX4,GPX4 :-: Ferroptosis	Validated	0	_NA_	Q7Z4K8	34487731	_NA_	03/30/2022	FerrDb team	gene with protein product
Ferroptosis	ACSL1	HGNC:3569	ENSG00000151726	_NA_	These results demonstrate that ACSL1 promotes ??ESA-triggered cell death.	Human	ACSL1 :+: ??ESA, ??ESA :+: Ferroptosis	Validated	0	_NA_	P33121	33854057	??ESA induces ferroptosis in this article.	03/30/2022	FerrDb team	gene with protein product
Ferroptosis	KDM5A	HGNC:9886	ENSG00000073614	_NA_	KDM5A inhibition decreases ferroptosis sensitivity in erPCC.	Human	KDM5A :-: MPC1, MPC1 :-: Ferroptosis	Validated	0	_NA_	P29375	33741422	_NA_	03/30/2022	FerrDb team	gene with protein product
Ferroptosis	TRIM21	HGNC:11312	ENSG00000132109	_NA_	Loss of TRIM21 alleviates cardiotoxicity by suppressing ferroptosis induced by the chemotherapeutic agent doxorubicin.	Mice	TRIM21 :-: (p62/Keap1), (p62/Keap1) :-: Ferroptosis	Validated	0	_NA_	P19474	34233258	_NA_	03/30/2022	FerrDb team	gene with protein product
Ferroptosis	HMOX1	HGNC:5013	ENSG00000100292	_NA_	HMOX1 upregulation promotes ferroptosis in diabetic atherosclerosis.	Human	HMOX1 :+: Lipid ROS, Lipid ROS :+: Ferroptosis, HMOX1 :+: iron overload, iron overload :+: Ferroptosis	Validated	0	_NA_	P09601	34508760	_NA_	03/30/2022	FerrDb team	gene with protein product
Ferroptosis	DPEP1	HGNC:3002	ENSG00000015413	_NA_	Dpep1 knockdown ameliorates cisplatin-induced apoptosis and ferroptosis.	Mice	DPEP1 :+: Ferroptosis	Validated	0	_NA_	P16444	34426578	_NA_	03/30/2022	FerrDb team	gene with protein product
Ferroptosis	CYGB	HGNC:16505	ENSG00000161544	_NA_	CYGB improved lipid oxidation and increased sensitivity to ferroptosis.	Human	CYGB :+: p53, p53 :+: YAP1, YAP1 :+: ACSL4, ACSL4 :+: Lipid ROS, Lipid ROS :+: Ferroptosis	Validated	0	_NA_	Q8WWM9	33611811	_NA_	03/30/2022	FerrDb team	gene with protein product
Ferroptosis	IDO1	HGNC:6059	ENSG00000131203	_NA_	Inhibition of IDO prevents reoxygenation-induced ferroptosis.	Mice	IDO1 :+: Lipid ROS, Lipid ROS :+: Ferroptosis	Validated	0	_NA_	P14902	33899121	_NA_	03/30/2022	FerrDb team	gene with protein product
Ferroptosis	GSTZ1	HGNC:4643	ENSG00000100577	_NA_	GSTZ1 sensitizes hepatocellular carcinoma cells to sorafenib-induced ferroptosis via inhibition of NRF2/GPX4 axis.	Human	GSTZ1 :+: Lipid ROS, Lipid ROS :+: Ferroptosis, GSTZ1 :+: Fe2+, Fe2+ :+: Ferroptosis, GSTZ1 :-: GPX4, GPX4 :-: Ferroptosis, GSTZ1 :-: SLC7A11, SLC7A11 :-: Ferroptosis, GSTZ1 :-: FTL, FTL :-: Ferroptosis	Validated	0	_NA_	O43708	33931597	_NA_	03/30/2022	FerrDb team	gene with protein product
Ferroptosis	TP53	HGNC:11998	ENSG00000141510	_NA_	p53 promoted SPIO-Serum-induced ferroptosis.	Human	TP53 :-: SLC7A11, SLC7A11 :+: cysteine, cysteine :+: GPX4, GPX4 :-: Lipid ROS, Lipid ROS :+: Ferroptosis	Validated	0	_NA_	P04637	33469287	_NA_	03/31/2022	FerrDb team	gene with protein product
Ferroptosis	ACO1	HGNC:117	ENSG00000122729	_NA_	Overexpression of IRP1 significantly promotes erastin- and RSL3-induced ferroptosis.	Human	ACO1 :+: TFRC, TFRC :+: Ferroptosis, ACO1 :-: FPN, FPN :-: Ferroptosis, ACO1 :-: FTH1, FTH1 :-: Ferroptosis	Validated	0	_NA_	P21399	34386079	IRP1 in article, with increasing oxygen concentrations, ACO1 is converted to IRP1.	04/06/2022	FerrDb team	gene with protein product
Ferroptosis	GJA1	HGNC:4274	ENSG00000152661	_NA_	Therefore, our results indicated that downregulation of Cx43 can inhibit ferroptosis by restoring the level of SLC7A11 in the system xc- transporter and alleviate cisplatin-induced AKI.	Human, mice	GJA1 :-: SLC7A11, SLC7A11 :+: GSH, GSH :-: Ferroptosis	Validated	0	_NA_	P17302	34785303	Cx43 in article.	04/06/2022	FerrDb team	gene with protein product
Ferroptosis	IREB2	HGNC:6115	ENSG00000136381	_NA_	IRP2 Silencing Attenuated Hemin-Induced Ferroptosis in Primary Neurons in vitro.	Mice	IREB2 :-: FPN, FPN :-: Ferroptosis, IREB2 :-: FTH1, FTH1 :-: Ferroptosis	Validated	0	_NA_	P48200	34307348	IRP2 in article.	04/06/2022	FerrDb team	gene with protein product
Ferroptosis	SLC7A11	HGNC:11059	ENSG00000151012	_NA_	SLC7A11 Induces Ferroptosis in NSCLC Cells.	Human	SLC7A11 :+: Ferroptosis	Validated	0	SLC7A11 is a suppressor in most research.	Q9UPY5	34722314	_NA_	04/06/2022	FerrDb team	gene with protein product
Ferroptosis	PGRMC1	HGNC:16090	ENSG00000101856	_NA_	Our data suggest that PGRMC1 promotes ferroptosis by xCT inhibition in PCC.	Mice	PGRMC1 :-: xCT, xCT :-: Ferroptosis	Validated	0	_NA_	O00264	34749765	_NA_	04/07/2022	FerrDb team	gene with protein product
Ferroptosis	CIRBP	HGNC:1982	ENSG00000099622	_NA_	Suppression of CIRBP inhibits ferroptosis in HK2 cells.	Human	CIRBP :+: ELAVL1, ELAVL1 :+: Ferroptosis	Validated	0	_NA_	Q14011	34114349	_NA_	04/07/2022	FerrDb team	gene with protein product
Ferroptosis	FAR1	HGNC:26222	ENSG00000197601	_NA_	Inactivation of FAR1 diminishes SFA-dependent ferroptosis.	Human	FAR1 :+: Ferroptosis	Validated	0	_NA_	Q8WVX9	33731874	_NA_	04/07/2022	FerrDb team	gene with protein product
Ferroptosis	circPSEN1	_NA_	_NA_	_NA_	Knockdown of circ-PSEN1 suppresses ferroptosis of HG-treated ARPE19 cells.	Human	circPSEN1 :-: miR-200b-3p, miR-200b-3p :+: CFL2, CFL2 :-: Ferroptosis	Validated	0	_NA_	_NA_	34903141	_NA_	04/07/2022	FerrDb team	circular RNA
Ferroptosis	USP11	HGNC:12609	ENSG00000102226	_NA_	Increased expression of USP11 promotes ferroptosis.	Mice	USP11 :+: ACSL4, ACSL4 :+: Ferroptosis, USP11 :-: GPX4, GPX4 :-: Ferroptosis, USP11 :-: FTH1, FTH1 :-: Ferroptosis	Validated	0	_NA_	P51784	34839355	_NA_	04/07/2022	FerrDb team	gene with protein product
Ferroptosis	STING1	HGNC:27962	ENSG00000184584	_NA_	STING1 Promotes Ferroptosis Through MFN1/2-Dependent Mitochondrial Fusion.	Human	STING1 :+: Ferroptosis	Validated	0	_NA_	Q86WV6	34195205	_NA_	04/07/2022	FerrDb team	gene with protein product
Ferroptosis	YAP1	HGNC:16262	ENSG00000137693	_NA_	Knockdown of YAP inhibits ferroptosis in HCC cells.	Human	YAP :+: Ferroptosis	Validated	0	_NA_	P46937	34977009	YAP in article.	08/04/2022	FerrDb team	gene with protein product
Ferroptosis	HMOX1	HGNC:5013	ENSG00000100292	_NA_	Finally, inhibition or induction of Hmox1 decreased or increased cardiac ferroptosis in SCD mice, respectively.	Mice	HMOX1 :+: Ferroptosis	Validated	0	_NA_	P09601	34388243	_NA_	04/08/2022	FerrDb team	gene with protein product
Ferroptosis	MIR135B	HGNC:31760	ENSG00000199059	_NA_	miR-135b-3p Promotes Cardiomyocyte Ferroptosis by Targeting GPX4 and Aggravates Myocardial Ischemia/Reperfusion Injury.	Rat	MIR135B :-: GPX4, GPX4 :-: Ferroptosis	Validated	0	_NA_	_NA_	34485394	_NA_	04/08/2022	FerrDb team	RNA, micro
Ferroptosis	TRIM26	HGNC:12962	ENSG00000234127	_NA_	TRIM26 Overexpression Promotes HSCs Ferroptosis.	Human	TRIM26 :-: SLC7A11, SLC7A11 :-: Ferroptosis	Validated	0	_NA_	Q12899	33869196	_NA_	04/08/2022	FerrDb team	gene with protein product
Ferroptosis	YAP1	HGNC:16262	ENSG00000137693	_NA_	The Hippo Pathway Effector YAP Promotes Ferroptosis via the E3 Ligase SKP2.	Human	YAP :+: SKP2, SKP2 :+: TFRC, TFRC :+: Ferroptosis	Validated	0	_NA_	P46937	33707306	YAP in article.	08/04/2022	FerrDb team	gene with protein product
Ferroptosis	NDRG1	HGNC:7679	ENSG00000104419	_NA_	NDRG1 Activation Correlated with Ferroptosis Induction and EMT Inhibition.	Human	NDRG1 :-: GPX4, GPX4 :-: Ferroptosis	Deduced	0	_NA_	Q92597	34917147	_NA_	04/08/2022	FerrDb team	gene with protein product
Ferroptosis	MIR302A	HGNC:31623	ENSG00000207927	_NA_	MicroRNA-302a-3p induces ferroptosis of non-small cell lung cancer cells via targeting ferroportin.	Human	MIR302A :-: ferroportin, ferroportin :-: Ferroptosis	Validated	0	_NA_	_NA_	34181495	_NA_	04/08/2022	FerrDb team	RNA, micro
Ferroptosis	ASMTL-AS1	HGNC:25811	ENSG00000236017	_NA_	In conclusion, we first demonstrated that ASMTL-AS1 positively regulated SAT1 to promote ferroptosis and could stabilize SAT1 mRNA via recruiting U2AF2, shedding a light on a novel molecular mechanism in LUAD progression.	Human	ASMTL-AS1 :+: SAT1, SAT1 :+: Ferroptosis	Validated	0	_NA_	_NA_	34658100	Long non-coding RNA.	04/11/2022	FerrDb team	RNA, long non-coding
Ferroptosis	ZFAS1	HGNC:33101	ENSG00000177410	_NA_	Inhibition of ZFAS1 repressed ferroptosis in mice with DbCM?€? and HG?€?treated cardiomyocytes.	Mice	ZFAS1 :-: miR?€?150?€?5p, miR?€?150?€?5p :+: CCND2, CCND2 :-: Ferroptosis	Validated	0	_NA_	_NA_	34609043	Long non-coding RNA.	04/12/2022	FerrDb team	RNA, long non-coding
Ferroptosis	FADS2	HGNC:3575	ENSG00000134824	_NA_	We unexpectedly found that siRNA depletion of FADS2, like treatment with DFO or the ferroptosis inhibitor ferrostatin-1 (Fer1) (Dixon et al., 2012), protected cells from ferroptosis induced by the cystine/glutamate transporter (xCT) inhibitor erastin and the GPX4 inhibitor RSL3 in Huh-7.5 cells (Figures 5A, 5B, and S5A).	Human	FADS2 :+: Ferroptosis	Validated	0	_NA_	O95864	34520742	_NA_	04/12/2022	FerrDb team	gene with protein product
Ferroptosis	PIEZO1	HGNC:28993	ENSG00000103335	_NA_	Increased PIEZO1 expression or activation of PIEZO1 could activate Ca2+/calpain signaling, which promoted the cleavage VE-cadherin, thereby promoting ferroptosis.	Human, mice	PIEZO1 :+: (Ca2+/calpain), (Ca2+/calpain) :-: VE-cadherin, VE-cadherin :-: Ferroptosis	Validated	0	_NA_	Q92508	34568428	_NA_	04/12/2022	FerrDb team	gene with protein product
Ferroptosis	LIFR	HGNC:6597	ENSG00000113594	_NA_	LIFR and SHP1 positively regulate ferroptosis while LCN2 negatively regulates ferroptosis.	Human	LIFR :+: SHP1, SHP1 :-: NF-??B signaling, NF-??B signaling :+: LCN2, LCN2 :-: Ferroptosis	Validated	0	_NA_	P42702	34921145	_NA_	04/12/2022	FerrDb team	gene with protein product
Ferroptosis	PTPN6	HGNC:9658	ENSG00000111679	_NA_	LIFR and SHP1 positively regulate ferroptosis while LCN2 negatively regulates ferroptosis.	Human	PTPN6 :-: NF-??B signaling, NF-??B signaling :+: LCN2, LCN2 :-: Ferroptosis	Validated	0	_NA_	P29350	34921145	SHP1 in article.	04/12/2022	FerrDb team	gene with protein product
Ferroptosis	MIR15A	HGNC:31543	ENSG00000283785	_NA_	Overexpression of miR-15a-5p aggravated ferroptosis in hypoxic cardiomyocytes.	Mice	MIR15A :-: GPX4, GPX4 :-: Ferroptosis	Validated	0	_NA_	_NA_	34339707	_NA_	04/17/2022	FerrDb team	RNA, micro
Ferroptosis	EGR1	HGNC:3238	ENSG00000120738	_NA_	Knockdown of Egr-1 alleviated ferroptosis in HL-1 cells under anoxic condition.	Mice	EGR1 :+: MIR15A, MIR15A :-: GPX4, GPX4 :-: Ferroptosis	Validated	0	_NA_	P18146	34339707	_NA_	04/17/2022	FerrDb team	gene with protein product
Ferroptosis	ADAM23	HGNC:202	ENSG00000114948	_NA_	Overexpression of ADAM23 suppressed tumorigenesis and promoted ferroptosis in esophageal carcinoma cells.	Human	ADAM23 :-: GPX4, GPX4 :-: Ferroptosis, ADAM23 :-: SLC7A11, SLC7A11 :-: Ferroptosis, ADAM23 :-: SLC3A2, SLC3A2 :-: Ferroptosis	Validated	0	_NA_	O75077	35003396	_NA_	04/17/2022	FerrDb team	gene with protein product
Ferroptosis	ARHGEF26-AS1	HGNC:41048	ENSG00000243069	_NA_	LncRNA ARHGEF26-AS1 Facilitated Ferroptosis but Restrained Cell Growth and Positively Regulated ADAM23 by Sponging miR-372-3p in ECC.	Human	ARHGEF26-AS1 :-: miR-372-3p, miR-372-3p :-: ADAM23, ADAM23 :+: Ferroptosis	Validated	0	_NA_	_NA_	35003396	Long non-coding RNA	04/17/2022	FerrDb team	RNA, long non-coding
Ferroptosis	ACSL4	HGNC:3571	ENSG00000068366	_NA_	Inhibition of Acyl-CoA Synthetase Long-Chain Family Member 4 Suppresses Ferroptosis After Stroke.	Mice	ACSL4 :+: Ferroptosis	Validated	0	_NA_	O60488	33889074	_NA_	04/17/2022	FerrDb team	gene with protein product
Ferroptosis	CPEB1	HGNC:21744	ENSG00000214575	_NA_	CPEB1 enhances erastin-induced ferroptosis in gastric cancer cells by suppressing twist1 expression.	Human	CPEB1 :-: TWIST1, TWIST1 :+: GPX4, GPX4 :-: Ferroptosis	Validated	0	_NA_	Q9BZB8	34184391	_NA_	04/18/2022	FerrDb team	gene with protein product
Ferroptosis	COX4I2	HGNC:16232	ENSG00000131055	_NA_	Our research illustrated that the knockdown of Cox4i2 suppresses HHV7-induced RSC96 cell ferroptosis as well as apoptosis via the ERK signalling pathway.	Rat	COX4I2 :+: Ferroptosis	Validated	0	_NA_	Q96KJ9	34026834	_NA_	04/18/2022	FerrDb team	gene with protein product
Ferroptosis	lncRNA AABR07017145.1	_NA_	_NA_	_NA_	Importantly, we found that lncRNA AAB sponged and sequestered miR-30b-5p to induce the imbalance of MMP9/TIMP1, which enhanced the activation of transferrin receptor 1 (TFR-1) and then eventually led to the ferroptosis of CMECs.	Rat	lncRNA AABR07017145.1 :-: MiR-30b-5p, MiR-30b-5p :-: TIMP1, TIMP1 :+: Ferroptosis	Validated	0	_NA_	_NA_	34938604	lncRNA AAB in article.	04/25/2022	FerrDb team	RNA, long non-coding
Ferroptosis	TIMP1	HGNC:11820	ENSG00000102265	_NA_	Silencing TIMP1 inhibits CMEC ferroptosis by downregulation of TFR-1.	Rat	TIMP1 :+: TFR-1, TFR-1 :+: Ferroptosis	Validated	0	_NA_	P01033	34938604	_NA_	04/25/2022	FerrDb team	gene with protein product
Ferroptosis	MIR15A	HGNC:31543	ENSG00000283785	_NA_	miR-15a-3p promotes ferroptosis through GPX4.	Human	MIR15A :-: GPX4, GPX4 :-: Ferroptosis	Validated	0	_NA_	_NA_	34727409	_NA_	04/25/2022	FerrDb team	RNA, micro
Ferroptosis	KDM6B	HGNC:29012	ENSG00000132510	_NA_	JMJD3 deficiency alleviates lipopolysaccharide?€?induced acute lung injury by inhibiting alveolar epithelial ferroptosis in a Nrf2?€?dependent manner.	Human, mice	KDM6B :-: NRF2, NRF2 :-: Ferroptosis	Validated	0	_NA_	O15054	34542160	JMJD3 in article.	04/25/2022	FerrDb team	gene with protein product
Ferroptosis	NCOA4	HGNC:7671	ENSG00000266412	_NA_	Both in vivo and in vitro, NCOA4 deletion notably abrogated ferritinophagy caused by I/R injury and thus inhibited ferroptosis.	Mice	NCOA4 :+: Ferroptosis	Validated	0	_NA_	Q13772	34634471	_NA_	04/25/2022	FerrDb team	gene with protein product
Ferroptosis	GSK3B	HGNC:4617	ENSG00000082701	_NA_	GSK-3?? knockdown suppresses erastin-induced ferroptosis.	Human	GSK3B :+: labile iron, labile iron :+: Ferroptosis	Validated	0	_NA_	P49841	34732689	_NA_	04/25/2022	FerrDb team	gene with protein product
Ferroptosis	IFNG	HGNC:5438	ENSG00000111537	_NA_	Interferon-?? induces retinal pigment epithelial cell Ferroptosis by a JAK1-2/STAT1/SLC7A11 signaling pathway in Age-related Macular Degeneration.	Mice	IFNG :+: (JAK1-2/STAT1/SLC7A11), (JAK1-2/STAT1/SLC7A11) :+: Ferroptosis, IFNG :-: SLC40A1, SLC40A1 :-: Ferroptosis	Validated	0	_NA_	P01579	34741776	_NA_	04/25/2022	FerrDb team	gene with protein product
Ferroptosis	METTL14	HGNC:29330	ENSG00000145388	_NA_	METTL14 promotes doxorubicin-induced ferroptosis in cardiomyocytes.	Human, rat	METTL14 :+: KCNQ1OT1, KCNQ1OT1 :-: miR-7-5p, miR-7-5p :-: Ferroptosis	Validated	0	_NA_	Q9HCE5	34648132	_NA_	05/05/2022	FerrDb team	gene with protein product
Ferroptosis	CHAC1	HGNC:28680	ENSG00000128965	_NA_	CHAC1 promotes ferroptosis.	Human	CHAC1 :-: GSH, GSH :-: Ferroptosis	Validated	0	_NA_	Q9BUX1	34345279	_NA_	05/05/2022	FerrDb team	gene with protein product
Ferroptosis	MIB1	HGNC:21086	ENSG00000101752	_NA_	The E3 Ligase MIB1 Promotes Proteasomal Degradation of NRF2 and Sensitizes Lung Cancer Cells to Ferroptosis.	Human	MIB1 :-: NRF2, NRF2 :-: Ferroptosis	Validated	0	_NA_	Q86YT6	34670864	_NA_	05/05/2022	FerrDb team	gene with protein product
Ferroptosis	KDM5C	HGNC:11114	ENSG00000126012	_NA_	KDM5C suppresses tumorigenicity largely by promoting ferroptosis.	Human, mice	KDM5C :+: Ferroptosis	Validated	0	_NA_	P41229	34522206	_NA_	05/09/2022	FerrDb team	gene with protein product
Ferroptosis	ACSL4	HGNC:3571	ENSG00000068366	_NA_	Downregulation of ACSL4 inhibited sev-induced ferroptosis.	Human	ACSL4 :-: (AMPK/mTOR), (AMPK/mTOR) :-: Ferroptosis	Validated	0	_NA_	O60488	34734006	_NA_	05/11/2022	FerrDb team	gene with protein product
Ferroptosis	MEG3	HGNC:14575	ENSG00000214548	_NA_	Inhibition of Meg3 conferred protection to RBMVECs against OGD + HG-induced ferroptosis.	Mice	MEG3 :+: p53, p53 :-: GPX4, GPX4 :-: Ferroptosis	Validated	0	_NA_	_NA_	34587716	_NA_	05/11/2022	FerrDb team	RNA, long non-coding
Ferroptosis	CCDC6	HGNC:18782	ENSG00000108091	_NA_	The genetic depletion of CCDC6, by shCCDC6, made the NTERA-2 cells resistant to erastin-induced ferroptosis (Fig. 5 A).	Human, mice	CCDC6 :-: (xCT/SLC7A11), (xCT/SLC7A11) :-: Ferroptosis	Validated	0	_NA_	Q16204	34841108	_NA_	05/11/2022	FerrDb team	gene with protein product
Ferroptosis	ATF3	HGNC:785	ENSG00000162772	_NA_	Taken together, ATF3 contributes to brucine-induced glioma cell ferroptosis via increasing H2O2 and iron.	Human	ATF3 :+: NOX4, NOX4 :+: H2O2, H2O2 :+: Ferroptosis, ATF3 :+: SOD1, SOD1 :+: H2O2, H2O2 :+: Ferroptosis, ATF3 :-: SLC7A11, SLC7A11 :-: H2O2, H2O2 :+: Ferroptosis	Validated	0	_NA_	P18847	34112960	_NA_	05/11/2022	FerrDb team	gene with protein product
Ferroptosis	IREB2	HGNC:6115	ENSG00000136381	_NA_	IRP2 activation increases intracellular Fe+2 pool and sensitize cells to ferroptosis.	Human	IREB2 :+: Ferroptosis	Validated	0	_NA_	P48200	34039609	IRP2 in article.	05/15/2022	FerrDb team	gene with protein product
Ferroptosis	CFL1	HGNC:1874	ENSG00000172757	_NA_	Cofilin1 downregulation attenuates glutamate- and erastin-induced cell death.	Mice	CFL1 :+: Ferroptosis	Validated	0	_NA_	P23528	34657120	cofilin1 in article.	05/16/2022	FerrDb team	gene with protein product
Ferroptosis	ALOXE3	HGNC:13743	ENSG00000179148	_NA_	ALOXE3 knockdown renders GBM cells resistant to p53-induced ferroptosis.	Mice	ALOXE3 :+: Ferroptosis	Validated	0	_NA_	Q9BYJ1	33579899	_NA_	05/24/2022	FerrDb team	gene with protein product
Ferroptosis	MIR539	HGNC:32529	ENSG00000202560	_NA_	miR-539 activates the SAPK/JNK signaling pathway to promote ferropotosis in colorectal cancer by directly targeting TIPE.	Human	MIR539 :-: TIPE, TIPE :-: (SAPK/JNK), (SAPK/JNK) :-: GPX4, GPX4 :-: Ferroptosis	Validated	0	_NA_	_NA_	34601499	_NA_	05/24/2022	FerrDb team	RNA, micro
Ferroptosis	KMT2D	HGNC:7133	ENSG00000167548	_NA_	Mll4 deficiency impairs ferroptosis via rewired gene expression.	Mice	KMT2D :+: ALOX12, ALOX12 :+: Ferroptosis	Validated	0	_NA_	O14686	34890228	MLL4 in article.	05/24/2022	FerrDb team	gene with protein product
Ferroptosis	IFNG	HGNC:5438	ENSG00000111537	_NA_	Arachidonic acid and IFN?? coordinately induce tumor cell ferroptosis via ACSL4.	Human	IFNG :+: ACSL4, ACSL4 :+: Ferroptosis	Validated	0	_NA_	P01579	35216678	IFN?? in article.	09/03/2022	FerrDb team	gene with protein product
Ferroptosis	PRKCB	HGNC:9395	ENSG00000166501	_NA_	PKC??II phosphorylates ACSL4 to amplify lipid peroxidation to induce ferroptosis.	Human, mice	PRKCB :+: ACSL4, ACSL4 :+: Ferroptosis	Validated	0	_NA_	P05771	35027735	PKC??II in article.	09/03/2022	FerrDb team	gene with protein product
Ferroptosis	MYCN	HGNC:7559	ENSG00000134323	_NA_	MYCN mediates cysteine addiction and sensitizes neuroblastoma to ferroptosis.	Human	MYCN :-: GSH, GSH :-: Ferroptosis	Validated	0	_NA_	P04198	35484422	_NA_	09/03/2022	FerrDb team	gene with protein product
Ferroptosis	FSCN1	HGNC:11148	ENSG00000075618	_NA_	Fascin promotes erastin-induced ferroptosis in TNBC.	Human, mice	FSCN1 :-: SLC7A11, SLC7A11 :-: Ferroptosis	Validated	0	_NA_	Q16658	35165254	Fascin in article.	09/21/2022	FerrDb team	gene with protein product
Ferroptosis	RB1CC1	HGNC:15574	ENSG00000023287	_NA_	RB1CC1 sensitises tumour cells to ferroptosis.	Human, mice	RB1CC1 :+: Ferroptosis	Validated	0	_NA_	Q8TDY2	35220675	_NA_	09/29/2022	FerrDb team	gene with protein product
Ferroptosis	METTL3	HGNC:17563	ENSG00000165819	_NA_	METTL3 facilitates ferroptosis of HASMCs.	Human, mice	METTL3 :-: SLC7A11, SLC7A11 :-: Ferroptosis, METTL3 :-: FSP1, FSP1 :-: Ferroptosis	Validated	0	_NA_	Q86U44	35844806	_NA_	09/29/2022	FerrDb team	gene with protein product
Ferroptosis	MIR23A	HGNC:31605	ENSG00000207980	_NA_	In conclusion, our results suggest that CF-exos-miR-23a-3p may promote ferroptosis.	Beagles	MIR23A :-: SLC7A11, SLC7A11 :-: Ferroptosis	Validated	0	_NA_	_NA_	35677105	_NA_	09/29/2022	FerrDb team	RNA, micro
Ferroptosis	MIR147A	HGNC:31534	ENSG00000207814	_NA_	MicroRNA-147a Targets SLC40A1 to Induce Ferroptosis in Human Glioblastoma.	Human	MIR147A :-: SLC40A1, SLC40A1 :-: Ferroptosis	Validated	0	_NA_	_NA_	35942174	_NA_	09/29/2022	FerrDb team	RNA, micro
Ferroptosis	MPO	HGNC:7218	ENSG00000005381	_NA_	MPO/HOCl Facilitates Apoptosis and Ferroptosis in the SOD1G93A Motor Neuron of Amyotrophic Lateral Sclerosis.	Human, mice	MPO :+: Ferroptosis	Validated	0	_NA_	P05164	35178161	_NA_	09/29/2022	FerrDb team	gene with protein product
Ferroptosis	YY2	HGNC:31684	ENSG00000230797	_NA_	Here, it is determined that YY2 induces tumor cell ferroptosis and subsequently suppresses tumorigenesis by inhibiting solute carrier family 7 member 11 (SLC7A11) transcription, leading to the decreased glutathione biosynthesis.	Human, mice	YY2 :-: SLC7A11, SLC7A11 :-: Ferroptosis	Validated	0	_NA_	O15391	35246964	_NA_	10/11/2022	FerrDb team	gene with protein product
Ferroptosis	LIN28A	HGNC:15986	ENSG00000131914	_NA_	In the hemin-induced HT-22 cells, Lin28 inhibition promoted cell viability and alleviated neuronal ferroptosis.	Mice	LIN28A :+: Ferroptosis	Validated	0	_NA_	Q9H9Z2	35359144	_NA_	10/11/2022	FerrDb team	gene with protein product
Ferroptosis	HSP90AA1	HGNC:5253	ENSG00000080824	_NA_	Hsp90 induces Acsl4-dependent glioma ferroptosis via dephosphorylating Ser637 at Drp1.	Mice	HSP90AA1 :+: Ferroptosis	Validated	0	_NA_	P07900	35697672	Hsp90 in article.	10/11/2022	FerrDb team	gene with protein product
Ferroptosis	RRM1	HGNC:10451	ENSG00000167325	_NA_	RNR inhibition blocks ferroptosis.	Human	RRM1 :+: Ferroptosis	Validated	0	_NA_	P23921	35074928	RNR in article.	10/11/2022	FerrDb team	gene with protein product
Ferroptosis	RRM2	HGNC:10452	ENSG00000171848	_NA_	RNR inhibition blocks ferroptosis.	Human	RRM2 :+: Ferroptosis	Validated	0	_NA_	P31350	35074928	RNR in article.	10/11/2022	FerrDb team	gene with protein product
Ferroptosis	NEAT1	HGNC:30815	ENSG00000245532	_NA_	Enhanced NEAT1 Promoted Ferroptosis and Increased the Expression of TFRC and GOT1.	Rat	NEAT1 :-: miR-9-5p, miR-9-5p :-: TFRC, TFRC :+: Ferroptosis, NEAT1 :-: miR-9-5p, miR-9-5p :-: GOT1, GOT1 :+: Ferroptosis	Validated	0	_NA_	_NA_	35038133	_NA_	10/18/2022	FerrDb team	RNA, long non-coding
Ferroptosis	LINC00616	HGNC:44065	ENSG00000248307	_NA_	Long non-coding RNA LINC00616 promotes ferroptosis of periodontal ligament stem cells via the microRNA-370 / transferrin receptor axis.	Human	LINC00616 :-: miR-370, miR-370 :-: TFRC ,TFRC :+: Ferroptosis	Validated	0	_NA_	_NA_	35611986	_NA_	10/18/2022	FerrDb team	RNA, long non-coding
Ferroptosis	MIR375	HGNC:31868	ENSG00000198973	_NA_	This indicates that through directly targeting and down-regulating GPX4, miR-375-3p promotes the occurrence of CF by accelerating the ferroptosis of cardiomyocytes.	Rat	MIR375 :-: GPX4, GPX4 :-: Ferroptosis	Validated	0	_NA_	_NA_	35498204	_NA_	10/18/2022	FerrDb team	RNA, micro
Ferroptosis	PGM5P3-AS1	HGNC:51194	ENSG00000277631	_NA_	PGM5P3-AS1 regulates MAP1LC3C to promote cell ferroptosis and thus inhibiting the malignant progression of triple-negative breast cancer.	Human	PGM5P3-AS1 :+: MAP1LC3C, MAP1LC3C :+: Ferroptosis	Validated	0	_NA_	_NA_	35325342	_NA_	10/18/2022	FerrDb team	RNA, long non-coding
Ferroptosis	SPHK1	HGNC:11240	ENSG00000176170	_NA_	Inhibition of Sphk1 Ameliorates Ferroptosis After Intracerebral Hemorrhage In Vivo.	Mice	SPHK1 :+: Ferroptosis	Validated	0	_NA_	Q9NYA1	34993846	_NA_	10/18/2022	FerrDb team	gene with protein product
Ferroptosis	Gm47283	_NA_	_NA_	_NA_	Stem cell membrane-coated siRNA of lncRNA Gm47283 increases miR-706, and then miR-706 suppresses the expression of Ptgs2 to reduce lipid peroxidation toxicity, and then inhibits cardiomyocyte ferroptosis.	Mice	Gm47283 :-: miR-706, miR-706 :-: Ptgs2, Ptgs2 :+: Ferroptosis	Validated	0	No human ortholog found.	_NA_	35485136	No human ortholog found.	10/21/2022	FerrDb team	RNA, long non-coding
Ferroptosis	TGFB2	HGNC:11768	ENSG00000092969	_NA_	In summary, TGF-??2 may affect the expression of NRF2, GPX4, HO-1, ACSL4, and NOX4 to increase cell sensitivity to ferroptosis.	Human, mice	TGFB2 :-: NRF2, NRF2 :-: Ferroptosis, TGFB2 :-: GPX4, GPX4 :-: Ferroptosis, TGFB2 :-: HO-1, HO-1 :-: Ferroptosis, TGFB2 :+: ACSL4, ACSL4 :+: Ferroptosis, TGFB2 :+: NOX4, NOX4 :+: Ferroptosis	Validated	0	_NA_	P61812	35035663	_NA_	10/21/2022	FerrDb team	gene with protein product
Ferroptosis	ALKBH5	HGNC:25996	ENSG00000091542	_NA_	Knocking down ALKBH5 subsequently increased the expression of NFE2L2/NRF2 and increased the resistance of HPSCC cells to ferroptosis.	Human, mice	ALKBH5 :-: NFE2L2, NFE2L2 :-: Ferroptosis	Validated	0	_NA_	Q6P6C2	35689537	_NA_	10/31/2022	FerrDb team	gene with protein product
Ferroptosis	METTL3	HGNC:17563	ENSG00000165819	_NA_	METTL3 knockout attenuates NETs-induced ferroptosis in alveolar epithelial cells.	Mice	METTL3 :+: Ferroptosis	Validated	0	_NA_	Q86U44	35637949	_NA_	10/31/2022	FerrDb team	gene with protein product
Ferroptosis	PADI4	HGNC:18368	ENSG00000159339	_NA_	PAD4 knockout attenuates sepsis-induced ferroptosis in vivo and protects mice against sepsis-associated ALI.	Mice	PADI4 :+: Ferroptosis	Validated	0	_NA_	Q9UM07	35637949	PAD4 in article.	10/31/2022	FerrDb team	gene with protein product
Ferroptosis	MIR127	HGNC:31509	ENSG00000207608	_NA_	Elevated Expression of miR-127-5p Promoted Ferroptosis in IOMM-Lee Cells.	Human, mice	MIR127 :+: Ferroptosis	Deduced	0	_NA_	_NA_	35818586	_NA_	11/10/2022	FerrDb team	RNA, micro
Ferroptosis	CIRBP	HGNC:1982	ENSG00000099622	_NA_	eCIRP Induces Ferroptosis in Macrophages.	Mice	CIRBP :-: GPX4, GPX4 :-: Ferroptosis, CIRBP :-: TLR4, TLR4 :-: Ferrotosis	Validated	0	_NA_	Q14011	35844517	eCIRP in article.	11/10/2022	FerrDb team	gene with protein product
Ferroptosis	PDIA2	HGNC:14180	ENSG00000185615	_NA_	We found that shRNA-mediated PDI knockdown could effectively suppress erastin-induced ferroptosis in MDA-MB-231 cells (Fig. 10A and ?€?andB),B), along with a sharp reduction in lipid ROS accumulation (Fig. 9I), compared to cells transfected with an empty control virus.	Human	PDIA2 :+: Ferroptosis	Validated	0	_NA_	Q13087	35499331	PDI in article.	11/10/2022	FerrDb team	gene with protein product
Ferroptosis	MIR34C	HGNC:31637	ENSG00000207562	_NA_	MiR-34c-3p upregulates erastin-induced ferroptosis to inhibit proliferation in oral squamous cell carcinomas by targeting SLC7A11.	Human	MIR34C :-: SLC7A11, SLC7A11 :-: Ferroptosis	Validated	0	_NA_	_NA_	35093695	_NA_	11/10/2022	FerrDb team	RNA, micro
Ferroptosis	MIR140	HGNC:31527	ENSG00000208017	_NA_	In summary, the current study provides evidence that obese ATM-exosomal miR-140-5p promotes ferroptosis by regulating GSH synthesis and provides a novel therapeutic strategy for targeting obese ATM-Exos in obesity-induced cardiac injury.	Human, mice	MIR140 :-: SLC7A11, SLC7A11 :-: Ferroptosis	Validated	0	_NA_	_NA_	35271999	_NA_	11/10/2022	FerrDb team	RNA, micro
Ferroptosis	SP1	HGNC:11205	ENSG00000185591	_NA_	Overexpression of SP1 reversed the effect of EPCs-Exos on protecting HUVECs from ferroptosis and endothelial injury.	Human	SP1 :+: Ferroptosis	Validated	0	_NA_	P08047	35068337	_NA_	11/03/2022	FerrDb team	gene with protein product
Ferroptosis	MAPK3	HGNC:6877	ENSG00000102882	_NA_	Moreover, ERK1/2 pharmacological inhibition with SCH772984 prevented erastin?€?induced ferroptosis in the starved Panc?€?1, Su.86.86 and T3M4 cells.	Human	MAPK3 :+: Ferroptosis	Validated	0	_NA_	P27361	35514314	ERK1 in article.	11/03/2022	FerrDb team	gene with protein product
Ferroptosis	MAPK1	HGNC:6871	ENSG00000100030	_NA_	Moreover, ERK1/2 pharmacological inhibition with SCH772984 prevented erastin?€?induced ferroptosis in the starved Panc?€?1, Su.86.86 and T3M4 cells.	Human	MAPK1 :+: Ferroptosis	Validated	0	_NA_	P28482	35514314	ERK2 in article.	11/03/2022	FerrDb team	gene with protein product
Ferroptosis	MAPK8	HGNC:6881	ENSG00000107643	_NA_	In starved pancreatic cancer cells, JNK activation elevates erastin?€?induced ferroptosis.	Human	MAPK8 :+: Ferroptosis	Validated	0	_NA_	P45983	35514314	JNK in article.	11/03/2022	FerrDb team	gene with protein product
Ferroptosis	TP53	HGNC:11998	ENSG00000141510	_NA_	p53 stimulates the dissociation-induced ferroptosis in hESCs.	Mice	TP53 :+: Ferroptosis	Validated	0	_NA_	P04637	35337799	p53 in article.	11/03/2022	FerrDb team	gene with protein product
Ferroptosis	CRYAB	HGNC:2389	ENSG00000109846	_NA_	The qPCR results showed that the expression levels of HSPB5, Alox8, PTGS2 and ACSF2, which were positively related to ferroptosis, were significantly up-regulated after Rotenone treated mBOs ([2-??Ct_Rotenone/2-??Ct_PBS] > 1.2).	Mice	CRYAB :+: Ferroptosis	Deduced	0	_NA_	P02511	35919817	HSPB5 in article.	11/03/2022	FerrDb team	gene with protein product
Ferroptosis	ALOX15B	HGNC:434	ENSG00000179593	_NA_	The qPCR results showed that the expression levels of HSPB5, Alox8, PTGS2 and ACSF2, which were positively related to ferroptosis, were significantly up-regulated after Rotenone treated mBOs ([2-??Ct_Rotenone/2-??Ct_PBS] > 1.2).	Mice	ALOX15B :+: Ferroptosis	Deduced	0	_NA_	O15296	35919817	Alox8 in article. The orthologous gene of human gene ALOX15B.	11/03/2022	FerrDb team	gene with protein product
Ferroptosis	PTGS2	HGNC:9605	ENSG00000073756	_NA_	The qPCR results showed that the expression levels of HSPB5, Alox8, PTGS2 and ACSF2, which were positively related to ferroptosis, were significantly up-regulated after Rotenone treated mBOs ([2-??Ct_Rotenone/2-??Ct_PBS] > 1.2).	Mice	PTGS2 :+: Ferroptosis	Deduced	0	_NA_	P35354	35919817	_NA_	11/03/2022	FerrDb team	gene with protein product
Ferroptosis	ACSF2	HGNC:26101	ENSG00000167107	_NA_	The qPCR results showed that the expression levels of HSPB5, Alox8, PTGS2 and ACSF2, which were positively related to ferroptosis, were significantly up-regulated after Rotenone treated mBOs ([2-??Ct_Rotenone/2-??Ct_PBS] > 1.2).	Mice	ACSF2 :+: Ferroptosis	Deduced	0	_NA_	Q96CM8	35919817	_NA_	11/03/2022	FerrDb team	gene with protein product
Ferroptosis	KEAP1	HGNC:23177	ENSG00000079999	_NA_	The expression levels of ferroptosis promoting proteins p53, KEAP1, COX2, BAX and activated Caspase-3 (??Caspase-3) were significantly increased	Mice	KEAP1 :+: Ferroptosis	Deduced	0	_NA_	Q14145	35919817	caspase 3 in article.	11/03/2022	FerrDb team	gene with protein product
Ferroptosis	PTGS2	HGNC:9605	ENSG00000073756	_NA_	The expression levels of ferroptosis promoting proteins p53, KEAP1, COX2, BAX and activated Caspase-3 (??Caspase-3) were significantly increased	Mice	PTGS2 :+: Ferroptosis	Deduced	0	_NA_	P35354	35919817	COX2 in article.	11/03/2022	FerrDb team	gene with protein product
Ferroptosis	BAX	HGNC:959	ENSG00000087088	_NA_	The expression levels of ferroptosis promoting proteins p53, KEAP1, COX2, BAX and activated Caspase-3 (??Caspase-3) were significantly increased	Mice	BAX :+: Ferroptosis	Deduced	0	_NA_	Q07812	35919817	caspase 3 in article.	11/03/2022	FerrDb team	gene with protein product
Ferroptosis	CASP3	HGNC:1504	ENSG00000164305	_NA_	The expression levels of ferroptosis promoting proteins p53, KEAP1, COX2, BAX and activated Caspase-3 (??Caspase-3) were significantly increased	Mice	CASP3 :+: Ferroptosis	Deduced	0	_NA_	P42574	35919817	caspase 3 in article.	11/03/2022	FerrDb team	gene with protein product
Ferroptosis	ATF3	HGNC:785	ENSG00000162772	_NA_	Silencing ATF3 Might Delay TBHP-Induced Intervertebral Disc Degeneration by Repressing NPC Ferroptosis, Apoptosis, and ECM Degradation	Human	ATF3 :+: Ferroptosis	Validated	0	_NA_	P18847	35480873	_NA_	11/03/2022	FerrDb team	gene with protein product
Ferroptosis	SNX5	HGNC:14969	ENSG00000089006	_NA_	In conclusion, the present study suggested that SNX5 promotes ferroptosis in the PD model	Rat	SNX5 :+: Ferroptosis	Validated	0	_NA_	Q9Y5X3	35571244	_NA_	11/03/2022	FerrDb team	gene with protein product
Ferroptosis	LPCAT3	HGNC:30244	ENSG00000111684	_NA_	LPCAT3 Inhibition Partly Protects Cancer Cells from Ferroptosis.	Human	LPCAT3 :+: Ferroptosis	Validated	0	_NA_	Q6P1A2	35658397	_NA_	11/03/2022	FerrDb team	gene with protein product
Ferroptosis	circ-Carm1	_NA_	_NA_	_NA_	Knockdown of circ-Carm1 restored cell viability and inhibited ferroptosis in OGD/R-induced HT22 cells	Mice	circ-Carm1 :-: miR-3098-3p, miR-3098-3p :-: ACSL4, ACSL4 :+: Ferroptosis	Validated	0	_NA_	_NA_	35114894	_NA_	11/03/2022	FerrDb team	RNA, circular
Ferroptosis	EMP1	HGNC:3333	ENSG00000134531	_NA_	EMP1 promoted RSL3-induced lipid peroxidation production and increased sensitivity to ferroptosis.	Human	EMP1 :+: Rac1, Rac1 :+: Ferroptosis	Validated	0	_NA_	P54849	35432717	Only in RSL3-induced ferroptosis.	11/03/2022	FerrDb team	gene with protein product
Ferroptosis	HIF1A	HGNC:4910	ENSG00000100644	_NA_	Hif-1?? activation promoted lung epithelial ferroptosis.	Mice	HIF1A :-: GPX4, GPX4 :-: Ferroptosis	Validated	0	_NA_	Q16665	35597117	Hif-1?? in article.	11/03/2022	FerrDb team	gene with protein product
Ferroptosis	PANX1	HGNC:8599	ENSG00000110218	_NA_	Panx1 and TLR4 are suggested to induce ferroptosis in PE via SLC7A11-mediated signaling pathways, offering a novel perspective on PE pathogenesis and novel diagnostic tools for PE.	Human	Panx1 :-: SLC7A11, SLC7A11 :-: Ferroptosis	Validated	0	_NA_	Q96RD7	35325354	_NA_	11/03/2022	FerrDb team	gene with protein product
Ferroptosis	TLR4	HGNC:11850	ENSG00000136869	_NA_	Panx1 and TLR4 are suggested to induce ferroptosis in PE via SLC7A11-mediated signaling pathways, offering a novel perspective on PE pathogenesis and novel diagnostic tools for PE.	Human	TLR4 :-: SLC7A11, SLC7A11 :-: Ferroptosis	Validated	0	_NA_	O00206	35325354	_NA_	11/03/2022	FerrDb team	gene with protein product
Ferroptosis	FABP4	HGNC:3559	ENSG00000170323	_NA_	FABP4 inhibition reduced ferroptosis by upregulating PPAR?? activity in HG-induced ARPE-19 cells	Mice	FABP4 :-: PPAR??, PPAR?? :+: GPX4, GPX4 :-: Ferroptosis	Validated	0	_NA_	P15090	35441580	_NA_	11/03/2022	FerrDb team	gene with protein product
Ferroptosis	IFNG	HGNC:5438	ENSG00000111537	_NA_	Further analysis suggested that IFN?? enhanced ferroptosis by suppressing the expression of solute carrier family 7 member 11, an important negative regulator of ferroptosis, and this was achieved via activation of the JAK/STAT pathway in NCI?€?H295R cells.	Human	IFNG :+: JAK/STAT, JAK/STAT :-: SLC7A11, SLC7A11 :-: Ferroptosis	Validated	0	_NA_	P01579	35322867	IFN?? in article.	11/03/2022	FerrDb team	gene with protein product
Ferroptosis	BAP1	HGNC:950	ENSG00000163930	_NA_	The knockdown of BAP1 could reduce IP3R level and DIM-induced ferroptosis of gastric cancer cells.	Human	BAP1 :+: IP3R, IP3R :+: Ferroptosis	Validated	0	_NA_	Q92560	35266886	_NA_	11/03/2022	FerrDb team	gene with protein product
Ferroptosis	KEAP1	HGNC:23177	ENSG00000079999	_NA_	Together, our data reveal that KEAP1 deficiency or mutation in lung cancer cells promotes ferroptosis resistance to class 2 FINs but does not affect ferroptosis sensitivity to the class 3 FIN.	Human	KEAP1 :-: NRF2, NRF2 :+: FSP1, FSP1 :-: Ferroptosis	Validated	0	_NA_	Q14145	35459868	Only in class 1 FINs- and class 2 FINs-induced ferroptosis	11/03/2022	FerrDb team	gene with protein product
Ferroptosis	MIRN672	HGNC:33633	_NA_	_NA_	The miR-672-3p mimics promoted ferroptosis after SCI, whereas the miR-672-3p inhibitor inhibited this process.	Rat	MIRN672 :-: FSP1, FSP1 :-: Ferroptosis	Validated	0	This symbol has been withdrawn by HGNC.	_NA_	35237382	_NA_	11/03/2022	FerrDb team	RNA, micro
Ferroptosis	LCN2	HGNC:6526	ENSG00000148346	_NA_	In addition, LCN2 silencing repressed ferroptosis and the MAPK/ERK pathway in ARDS mice.	Human, mice	LCN2 :+: (MAPK/ERK) pathway, (MAPK/ERK) pathway :+: Ferroptosis	Validated	0	_NA_	P80188	34969358	_NA_	11/20/2022	FerrDb team	gene with protein product
Ferroptosis	CAV1	HGNC:1527	ENSG00000105974	_NA_	We also found that Cav-1 exerted its anti-hepatic fibrosis effect by promoting HSCs ferroptosis.	Rat	CAV1 :+: Ferroptosis	Validated	0	_NA_	Q03135	35489326	Cav-1 in article.	11/20/2022	FerrDb team	gene with protein product
Ferroptosis	FUNDC1	HGNC:28746	ENSG00000069509	_NA_	FUNDC1 deletion protects against paraquat-induced ferroptosis and cardiotoxicity.	Mice	FUNDC1 :+: Ferroptosis	Validated	0	_NA_	Q8IVP5	35598771	_NA_	11/20/2022	FerrDb team	gene with protein product
Ferroptosis	HMOX1	HGNC:5013	ENSG00000100292	_NA_	HO-1 Contributes to Luteolin-Triggered Ferroptosis in Clear Cell Renal Cell Carcinoma via Increasing the Labile Iron Pool and Promoting Lipid Peroxidation	Human	HMOX1 :+: Ferroptosis	Validated	0	_NA_	P09601	35656025	HO-1 in article.	11/25/2022	FerrDb team	gene with protein product
Ferroptosis	MAPK3	HGNC:6877	ENSG00000102882	phosphorylation	Up-regulation of p-ERK1/2 induced by CdTe QDs prompted ferritinophagy and ferroptosis in RAW264.7 macrophages.	Mice	MAPK3 :-: FTH1, FTH1 :-: Ferroptosis	Validated	0	_NA_	P27361	35525219	ERK1 in article.	11/25/2022	FerrDb team	gene with protein product
Ferroptosis	MAPK1	HGNC:6871	ENSG00000100030	phosphorylation	Up-regulation of p-ERK1/2 induced by CdTe QDs prompted ferritinophagy and ferroptosis in RAW264.7 macrophages.	Mice	MAPK1 :-: FTH1, FTH1 :-: Ferroptosis	Validated	0	_NA_	P28482	35525219	ERK2 in article.	11/25/2022	FerrDb team	gene with protein product
Ferroptosis	HMGB1	HGNC:4983	ENSG00000189403	_NA_	HMGB1 Depletion Rescued HI-Induced Neuronal Ferroptosis.	Rat	HMGB1 :-: GPX4, GPX4 :-: Ferroptosis	Validated	0	_NA_	P09429	35432719	_NA_	11/25/2022	FerrDb team	gene with protein product
Ferroptosis	ZEB1	HGNC:11642	ENSG00000148516	O-GlcNAcylation	O-GlcNAcylation of ZEB1 facilitated mesenchymal pancreatic cancer cell ferroptosis	Human	ZEB1 :+: FASN-FADS2, FASN-FADS2 :+: Ferroptosis	Validated	0	_NA_	P37275	35844792	_NA_	11/25/2022	FerrDb team	gene with protein product
Ferroptosis	ACO1	HGNC:117	ENSG00000122729	_NA_	We identified IRP1 and Mfrn1 as tumor suppressors by inducing ferroptosis in HCC cells.	Human	ACO1 :+: Mfrn1, Mfrn1 :+: Ferroptosis	Validated	0	_NA_	P21399	35121990	IRP1 in article.	11/25/2022	FerrDb team	gene with protein product
Ferroptosis	SLC25A37	HGNC:29786	ENSG00000147454	_NA_	We identified IRP1 and Mfrn1 as tumor suppressors by inducing ferroptosis in HCC cells.	Human	SLC25A37 :+: Ferroptosis	Validated	0	_NA_	Q9NYZ2	35121990	Mfrn1 in article.	11/25/2022	FerrDb team	gene with protein product
Ferroptosis	MIR21	HGNC:31586	ENSG00000284190	_NA_	Then, upregulated miR-21-3p was proved to facilitate IFN-??-mediated ferroptosis by potentiating lipid peroxidation.	Human, mice	MIR21 :+: TXNRD1, TXNRD1 :+: Ferroptosis	Validated	0	_NA_	_NA_	35738798	miR-21-3p in article.	11/25/2022	FerrDb team	RNA, micro
Ferroptosis	MIR494	HGNC:32084	ENSG00000194717	_NA_	MiR-494-3p Promotes Erastin-Induced Ferroptosis by Targeting REST to Activate the Interplay between SP1 and ACSL4 in Parkinson's Disease.	Mice	MIR494 :-: REST, REST :-: SP1, SP1 :+: ACSL4, ACSL4 :+: Ferroptosis	Validated	0	_NA_	_NA_	35936219	MiR-494-3p in article.	11/25/2022	FerrDb team	RNA, micro
Ferroptosis	GMFB	HGNC:4373	ENSG00000197045	_NA_	Extracellular GMFB induces ferroptosis in RPE cells.	Rat	GMFB :+: ACSL4, ACSL4 :+: Ferroptosis	Validated	0	_NA_	P60983	35325805	_NA_	11/25/2022	FerrDb team	gene with protein product
Ferroptosis	MAP3K11	HGNC:6850	ENSG00000173327	_NA_	Silence of MLK3 alleviated LPS-induced ferroptosis in MLE12 cells.	Mice	MAP3K11 :+: p53, p53 :-: GPX4, GPX4 :-: Ferroptosis	Validated	0	_NA_	Q16584	35247112	MLK3 in article.	11/25/2022	FerrDb team	gene with protein product
Ferroptosis	MIR214	HGNC:31591	ENSG00000283844	_NA_	MicroRNA-214-3p aggravates ferroptosis by targeting GPX4 in cisplatin-induced acute kidney injury	Mice	MIR214 :-: GPX4, GPX4 :-: Ferroptosis	Validated	0	_NA_	_NA_	35366755	MicroRNA-214-3p in article.	11/25/2022	FerrDb team	RNA, micro
Ferroptosis	TP53	HGNC:11998	ENSG00000141510	_NA_	Dex can induce an increase in the expression of p53 and knocking down the expression of p53 by small interfering ribonucleic acid (siRNA) can reverse the suppression of SLC7A11 and GPX4 expression in MC3T3-E1 and MOLY4 cells, thereby reducing the production of ferroptosis.	Mice	p53 :-: (SLC7A11/GPX4), (SLC7A11/GPX4) :-: Ferroptosis	Validated	0	_NA_	P04637	35276555	p53 in article.	11/25/2022	FerrDb team	gene with protein product
Ferroptosis	SAT1	HGNC:10540	ENSG00000130066	_NA_	Knockdown of SSAT1 mitigated I/R-induced neuronal ferroptosis in mice.	Mice	SAT1 :+: ALOX15, ALOX15 :+: Ferroptosis	Validated	0	_NA_	P21673	35090880	SSAT1 in article.	11/30/2022	FerrDb team	gene with protein product
Ferroptosis	BECN1	HGNC:1034	ENSG00000126581	MSC-ex derived	Mechanistically, MSC-ex derived BECN1 promoted HSCs ferroptosis by suppressing xCT-driven GPX4 expression.	Human, mice	BECN1 :-: GPX4, GPX4 :-: Ferroptosis, BECN1 :-: SLC7A11, SLC7A11 :-: Ferroptosis	Validated	0	_NA_	Q14457	35395830	_NA_	11/30/2022	FerrDb team	gene with protein product
Ferroptosis	MAPK14	HGNC:6876	ENSG00000112062	_NA_	Knock-down of MAPK14 suppressed ferroptosis, lipid accumulation and BTB integrity break triggered by MEHP.	Rat	MAPK14 :+: (p53/SAT1/AlOX15), (p53/SAT1/AlOX15) :+: Ferroptosis	Validated	0	_NA_	Q16539	35447293	Also called p38?? in article.	11/30/2022	FerrDb team	gene with protein product
Ferroptosis	ATXN8OS	HGNC:10561	ENSG00000230223	_NA_	Long non-coding RNA ATXN8OS promotes ferroptosis and inhibits the temozolomide-resistance of gliomas through the ADAR/GLS2 pathway.	Human	ATXN8OS :+: (ADAR/GLS2), (ADAR/GLS2) :+: Ferroptosis	Validated	0	_NA_	P0DMR3	35460867	_NA_	11/30/2022	FerrDb team	RNA, long non-coding
Ferroptosis	GLS2	HGNC:29570	ENSG00000135423	_NA_	GLS2 facilitates ferroptosis and impairs the malignant phenotypes of glioma in vitro.	Human	GLS2 :+: Ferroptosis	Validated	0	_NA_	Q9UI32	35460867	_NA_	11/30/2022	FerrDb team	gene with protein product
Ferroptosis	PCDHB14	HGNC:8685	ENSG00000120327	_NA_	PCDHB14 promotes ferroptosis to inhibit SLC7A11 expression.	Human	PCDHB14 :-: SLC7A11, SLC7A11 :-: Ferroptosis	Validated	0	_NA_	Q9Y5E9	35688944	_NA_	12/07/2022	FerrDb team	protocadherin
Ferroptosis	KDM1A	HGNC:29079	ENSG00000004487	_NA_	Suppression of LSD1 Decreased the expression of TLR4/NOX4 pathway, ferroptosis and oxidative stress in vitro.	Human	KDM1A :+: (TLR4/NOX4), (TLR4/NOX4) :+: Ferroptosis	Validated	0	_NA_	O60341	35775122	LSD1 in article.	12/07/2022	FerrDb team	gene with protein product
Ferroptosis	SSBP1	HGNC:11317	ENSG00000106028	_NA_	SSBP1 drives high fructose-induced glomerular podocyte ferroptosis via activating DNA-PK/p53 pathway.	Human	SSBP1 :+: DNA-PK, DNA-PK :+: p53, p53 :+: Ferroptosis	Validated	0	_NA_	Q04837	35390676	_NA_	12/07/2022	FerrDb team	gene with protein product
Ferroptosis	MIR4735	HGNC:41888	ENSG00000265986	_NA_	MicroRNA-4735-3p Facilitates Ferroptosis in Clear Cell Renal Cell Carcinoma by Targeting SLC40A1.	Human	MIR4735 :-: SLC40A1, SLC40A1 :-: Ferroptosis	Validated	0	_NA_	_NA_	35646516	miR-4735-3p in article.	12/07/2022	FerrDb team	RNA, micro
Ferroptosis	MIR338	HGNC:31775	ENSG00000283604	_NA_	A novel miR-338-3p/SLC1A5 axis reprograms retinal pigment epithelium to increases its resistance to high glucose-induced cell ferroptosis. Next, the miR-338-3p inhibitor and SLC1A5 overexpression vectors were delivered into the RPE cells, and the following gain- and loss-of-function experiments validated that both miR-338-3p ablation and SLC1A5 upregulation abrogated the regulating effects of hig…	Human	MIR338 :-: SLC1A5, SLC1A5 :-: Ferroptosis	Deduced	0	_NA_	_NA_	35320491	_NA_	12/07/2022	FerrDb team	RNA, micro
Ferroptosis	TGFBR1	HGNC:11772	ENSG00000106799	_NA_	Deletion of Hepatic TGF??r1 Repressed ALF-Induced Ferroptosis and Reactive Nitrogen Species Accumulation.	Mice	TGFBR1 :+: GSK3??, GSK3?? :-: NRF2, NRF2 :-: Ferroptosis	Validated	0	_NA_	P36897	35202887	TGF??r1 in article.	12/07/2022	FerrDb team	gene with protein product
Ferroptosis	USP14	HGNC:12612	ENSG00000101557	_NA_	Inhibition of USP14 suppresses ferroptosis and inflammation in LPS-induced goat mammary epithelial cells through ubiquitylating the IL-6 protein.	Dairy goats	USP14 :+: IL-6, IL-6 :+: Ferroptosis	Validated	0	_NA_	P54578	35549778	_NA_	12/07/2022	FerrDb team	gene with protein product
Ferroptosis	METTL3	HGNC:17563	ENSG00000165819	_NA_	METTL3 silencing effectively suppressed ferroptosis by regulating N6-methyladenosine and mRNA levels of GPX4.	Mice	METTL3 :-: GPX4, GPX4 :-: Ferroptosis	Validated	0	_NA_	Q86U44	35758287	_NA_	12/08/2022	FerrDb team	gene with protein product
Ferroptosis	IL6	HGNC:6018	ENSG00000136244	_NA_	IL-6 sensitizes synovial fibroblasts to ferroptosis by increasing cellular free iron contents but has no effect on cellular GSH	Mice	IL-6 :-: SLC40A1, SLC40A1 :-: Ferroptosis	Validated	0	_NA_	P05231	35115492	IL-6 in article.	12/08/2022	FerrDb team	gene with protein product
Ferroptosis	CircEXOC5	_NA_	_NA_	_NA_	CircEXOC5 aggravated ferroptosis in septic cells by regulating the PTBP1/ACSL4 axis.	Mice	CircEXOC5 :+: (PTBP1/ACSL4), (PTBP1/ACSL4) :+: Ferroptosis	Validated	0	_NA_	_NA_	35709678	_NA_	12/08/2022	FerrDb team	RNA, circular
Ferroptosis	NR1D1	HGNC:7962	ENSG00000126368	_NA_	Rev-erb??/?? is a nuclear transcriptional repressor that promotes ferroptosis by negatively regulating the expression of intracellular Slc7a11 and HO-1 proteins.	Mice	NR1D1 :-: SLC7A11, SLC7A11 :-: Ferroptosis	Validated	0	_NA_	P20393	35845882	Rev-erb?? in artiicle.	12/08/2022	FerrDb team	gene with protein product
Ferroptosis	NR1D2	HGNC:7963	ENSG00000174738	_NA_	Rev-erb??/?? is a nuclear transcriptional repressor that promotes ferroptosis by negatively regulating the expression of intracellular Slc7a11 and HO-1 proteins.	Mice	NR1D2 :-: HO-1, HO-1 :-: Ferroptosis	Validated	0	_NA_	Q14995	35845882	Rev-erb?? in artiicle.	12/08/2022	FerrDb team	gene with protein product
Ferroptosis	PRKAA2	HGNC:9377	ENSG00000162409	_NA_	Results displayed that siAMPK reversed the anti-cancer effects of lupeol, as evidenced by increases of nuclear translocation of NF-kB and inflammatory factor levels, and decreases of apoptosis and ferroptosis.	Human	PRKAA2 :+: Ferroptosis	Validated	0	_NA_	P54646	35486494	AMPK in article.	12/08/2022	FerrDb team	gene with protein product
Ferroptosis	COMMD10	HGNC:30201	ENSG00000145781	_NA_	COMMD10 induces ferroptosis to enhance radiosensitivity of HCC.	Human	COMMD10 :-: HIF1??, HIF1?? :+: SLC7A11, SLC7A11 :-: Ferroptosis	Validated	0	_NA_	Q9Y6G5	35101526	_NA_	12/11/2022	FerrDb team	gene with protein product
Ferroptosis	CD74	HGNC:1697	ENSG00000019582	_NA_	T2D evoked overt ferroptosis (decreased levels of GPx4 and SLC7A11 along with lower GSH-GSSG ratio), the effect of which was nullified by CD74 ablation (Fig. 7j-l).	Mice	CD74 :+: Ferroptosis	Validated	0	_NA_	P04233	35033649	_NA_	12/11/2022	FerrDb team	gene with protein product
Ferroptosis	SND1	HGNC:30646	ENSG00000197157	_NA_	The RNA-binding protein SND1 promotes the degradation of GPX4 by destabilizing the HSPA5 mRNA and suppressing HSPA5 expression, promoting ferroptosis in osteoarthritis chondrocytes.	Mice, rat	SND1 :-: HSPA5, HSPA5 :+: GPX4, GPX4 :-: Ferroptosis	Validated	0	_NA_	Q7KZF4	35320827	_NA_	12/11/2022	FerrDb team	gene with protein product
Ferroptosis	TP53	HGNC:11998	ENSG00000141510	_NA_	Knockdown of p53 abrogated the ferroptotic effects of G1dP3 on MH7A cells.	Human	TP53 :-: SLC7A11 , SLC7A11 :-: Ferroptosis	Deduced	0	_NA_	P04637	35860469	p53 in article.	12/14/2022	FerrDb team	gene with protein product
Ferroptosis	NUP62	HGNC:8066	ENSG00000213024	p53 mutant	P62 overexpression facilitates ferroptosis and inhibits SLC7A11 expression in p53 mutant GBM, while attenuates ferroptosis and promotes SLC7A11 expression in p53 wild-type GBM.	Human	NUP62 :-: SLC7A11, SLC7A11 :-: Ferroptosis	Validated	0	_NA_	P37198	35216629	p62 in article.	12/14/2022	FerrDb team	gene with protein product
Ferroptosis	LCN2	HGNC:6526	ENSG00000148346	_NA_	Collectively, our findings suggested that LCN2 triggered ferroptosis in cardiomyocytes, independent of GPX4.	Mice	LCN2 :+: PTGS2, PTGS2 :+: Ferroptosis	Validated	0	_NA_	P80188	35990970	_NA_	12/18/2022	FerrDb team	gene with protein product
Ferroptosis	IDH1	HGNC:5382	ENSG00000138413	Mutation	IDH1 mutation promoted erastin-induced ferroptosis in cholangiocarcinoma RBE cell line	Mice	IDH1 :+: Ferroptosis	Validated	0	_NA_	O75874	35600114	_NA_	12/18/2022	FerrDb team	gene with protein product
Ferroptosis	FTH1	HGNC:3976	ENSG00000167996	De-O-GlcNAcylation at S179	De-O-GlcNAcylation of FTH at S179 promotes its interaction with NCOA4 and activates ferroptosis.	Human	FTH1 :+: NCOA4, NCOA4 :+: Ferroptosis	Validated	0	_NA_	P02794	35504898	FTH in article.	12/28/2022	FerrDb team	gene with protein product
Ferroptosis	PER1	HGNC:8845	ENSG00000179094	_NA_	PER1 promotes ferroptosis in OSCC cells.	Human	PER1 :-: HIF1A, HIF1A :-: Ferroptosis	Validated	0	_NA_	O15534	35134674	_NA_	12/28/2022	FerrDb team	gene with protein product
Ferroptosis	NEAT1	HGNC:30815	ENSG00000245532	_NA_	Long noncoding RNA NEAT1 promotes ferroptosis by modulating the miR-362-3p/MIOX axis as a ceRNA.	Human	NEAT1 :-: miR-362-3p, miR-362-3p :-: MIOX, MIOX :+: Ferroptosis	Validated	0	_NA_	_NA_	35338333	_NA_	12/28/2022	FerrDb team	RNA, long non-coding
Ferroptosis	RND1	HGNC:18314	ENSG00000172602	_NA_	Rho family GTPase 1 (RND1), a novel regulator of p53, enhances ferroptosis in glioblastoma.	Human	RND1 :-: SLC7A11, SLC7A11 :-: Ferroptosis, RND1 :+: P53, P53 :+: Ferroptosis	Validated	0	_NA_	Q92730	35505371	_NA_	12/28/2022	FerrDb team	gene with protein product
Ferroptosis	lncAABR07025387.1	_NA_	_NA_	_NA_	These findings suggest that, mechanistically, lncAABR07025387.1 negatively regulates miR-205 expression and subsequently upregulates ACSL4-mediated ferroptosis.	Rat	lncAABR07025387.1 :-: miR-205, miR-205 :-: ACSL4, ACSL4 :+: Ferroptosis	Validated	0	_NA_	_NA_	35186915	_NA_	12/28/2022	FerrDb team	RNA, long non-coding
Ferroptosis	SIRT6	HGNC:14934	ENSG00000077463	_NA_	SIRT6 promotes ferroptosis and attenuates glycolysis in pancreatic cancer through regulation of the NF-??B pathway.	Human	SIRT6 :+: NF-??B, NF-??B :+: Ferroptosis	Validated	0	_NA_	Q8N6T7	35837046	_NA_	12/28/2022	FerrDb team	gene with protein product
Ferroptosis	MIR378A	HGNC:31871	ENSG00000199047	_NA_	In addition, the level of lipid ROS decreased and the level of GSH increased following miR-378a-5p inhibition (Fig. 5G and H). These data indicate that miR-378a-3p regulates Pb-induced ferroptosis in HT22 cells by targeting SLC7A11.	Mice	MIR378A :-: SLC7A11, SLC7A11 :-: Ferroptosis	Screened	0	_NA_	_NA_	35588615	_NA_	01/05/2023	FerrDb team	RNA, micro
Ferroptosis	circLMO1	_NA_	_NA_	_NA_	CircLMO1 promoted cervical cancer cell ferroptosis through up-regulating ACSL4 expression.	Human, mice	circLMO1 :-: miR-4291, miR-4291 :-: ACSL4, ACSL4 :+: Ferroptosis	Validated	0	_NA_	_NA_	35321435	_NA_	01/05/2023	FerrDb team	RNA, circular
Ferroptosis	MIR144	HGNC:31531	ENSG00000283819	_NA_	The up-regulation of miR-144-3p suppressed USP22/SIRT1 to induce ferroptosis, which causes pancreatic ?? cells dysfunction, thereby promoting T2DM development.	Mice, rat	MIR144 :-: (USP22/SIRT1), (USP22/SIRT1) :-: Ferroptosis	Validated	0	_NA_	_NA_	35761309	MiR-144 in article.	01/05/2023	FerrDb team	RNA, micro
Ferroptosis	RAPGEF3	HGNC:16629	ENSG00000079337	_NA_	Epac1 silencing or pharmacological inhibition protects against erastin-induced ferroptosis.	Mice	RAPGEF3 :+: Ferroptosis	Validated	0	_NA_	O95398	35204198	Epac1 in article.	01/05/2023	FerrDb team	gene with protein product
Ferroptosis	CDC27	HGNC:1728	ENSG00000004897	_NA_	CDC27 accelerated RSL3-induced ferroptosis in neuroblastoma cells.	Human, mice	CDC27 :+: ODC1, ODC1 :+: Ferroptosis	Validated	0	_NA_	P30260	35242701	_NA_	01/05/2023	FerrDb team	gene with protein product
Ferroptosis	NEAT1	HGNC:30815	ENSG00000245532	_NA_	LncRNA NEAT1 promoted MPP+?€?induced ferroptosis via regulating miR?€?150?€?5p/BAP1 pathway in SK?€?N?€?SH cells	Human	NEAT1 :-: miR?€?150?€?5p, miR?€?150?€?5p :-: BAP1, BAP1 :-: SLC7A11, SLC7A11 :-: Ferroptosis	Validated	0	_NA_	_NA_	35833822	_NA_	01/05/2023	FerrDb team	RNA, long non-coding
Ferroptosis	MIR15A	HGNC:31543	ENSG00000283785	_NA_	MicroRNA-15a promotes prostate cancer cell ferroptosis by inhibiting GPX4 expression	Human	miR-15a :-: GPX4, GPX4 :-: Ferroptosis	Validated	0	_NA_	_NA_	35069876	_NA_	01/05/2023	FerrDb team	gene with protein product
Ferroptosis	Circ_0000190	_NA_	_NA_	_NA_	Circ_0000190 overexpression inhibited the proliferation, migration and invasion and promoted Erastin- or ras selective lethal 3 (RSL3)-mediated ferroptosis in GC cells.	Mice	Circ_0000190 :-: MiR-382-5p, MiR-382-5p :-: Ferroptosis	Validated	0	_NA_	_NA_	35037032	_NA_	01/05/2023	FerrDb team	RNA, circular
Ferroptosis	ATM	HGNC:795	ENSG00000149311	_NA_	Overexpressing ATM deteriorated ferroptosis induced by erastin, but QEP inhibited it. (H) QEP improved cell viability.	Human, rat	ATM :-: GPX4, GPX4 :-: Ferroptosis	Validated	0	_NA_	Q13315	35865965	_NA_	01/10/2023	FerrDb team	gene with protein product
Ferroptosis	SLC1A5	HGNC:10943	ENSG00000105281	_NA_	In the present study, suppression of SLC1A5 inhibited ferroptosis of BC cells by reducing the levels of glutamine uptake and lipid ROS, while curcumin treatment significantly reversed this effect.	Human, mice	SLC1A5 :+: Ferroptosis	Validated	0	_NA_	Q15758	35041678	_NA_	01/10/2023	FerrDb team	gene with protein product
Ferroptosis	CARM1	HGNC:23393	ENSG00000142453	_NA_	PRMT4 promotes ferroptosis to aggravate doxorubicin-induced cardiomyopathy via inhibition of the Nrf2/GPX4 pathway	Mice, rat	CARM1 :-: NRF2, NRF2 :+: GPX4, GPX4 :-: Ferroptosis	Validated	0	_NA_	Q86X55	35383293	PRMT4 in article.	01/10/2023	FerrDb team	gene with protein product
Ferroptosis	MIR142	HGNC:31529	ENSG00000284353	_NA_	Exosomal miR-142-3p induces ferroptosis of M1 macrophages through targeted regulation of SLC3A2	Human, mice	MIR142 :-: SLC3A2, SLC3A2 :-: Ferroptosis	Validated	0	_NA_	_NA_	35706810	miR-142-3p in article.	01/10/2023	FerrDb team	RNA, micro
Ferroptosis	NUAK2	HGNC:29558	ENSG00000163545	_NA_	Mechanistically we find that NUAK2 suppresses the expression of GPX4 at the RNA level and enhances ferroptosis triggered by GPX4 inhibitors in a manner independent of its kinase activity.	Human	NUAK2 :-: GPX4, GPX4 :-: Ferroptosis	Validated	0	_NA_	Q9H093	35523770	_NA_	01/10/2023	FerrDb team	gene with protein product
Ferroptosis	YAP1	HGNC:16262	ENSG00000137693	_NA_	Knocking down YAP increases HOS cell sensitivity to MPPa-PDT but suppresses ferroptotic induction.	Human	YAP1 :-: GPX4, GPX4 :-: Ferroptosis, YAP1 :-: SLC7A11, SLC7A11 :-: Ferroptosis	Validated	0	_NA_	P46937	35705143	YAP in article.	01/11/2023	FerrDb team	gene with protein product
Ferroptosis	APP	HGNC:620	ENSG00000142192	_NA_	A low dose of A??1-40 induces ferroptosis in pericytes.	Mice	APP :+: Ferroptosis	Validated	0	_NA_	P05067	35619150	A?? is formed by amyloid precursor protein (APP), a membrane protein that acts as a signal receptor during neuronal activity.	01/11/2023	FerrDb team	gene with protein product
Ferroptosis	MIR142	HGNC:31529	ENSG00000284353	_NA_	Our findings indicated that miR-142-3p promoted HBV-infected M1-type macrophage ferroptosis through SLC3A2, affecting the production of GSH, MDA, and Fe2+ and accelerating the development of HCC.	Human	MIR142 :-: SLC3A2, SLC3A2 :-: Ferroptosis	Validated	0	_NA_	_NA_	35557596	_NA_	01/11/2023	FerrDb team	RNA, micro
Ferroptosis	HPCAL1	HGNC:5145	ENSG00000115756	_NA_	HPCAL1 promotes ferroptosis through interaction with CDH2.	Human, mice	HPCAL1 :-: CDH2, CDH2 :-: Ferroptosis	Validated	0	_NA_	P37235	35403545	_NA_	02/23/2023	FerrDb team	gene with protein product
Ferroptosis	ICA1	HGNC:5343	ENSG00000003147	_NA_	ICA69 aggravates ferroptosis causing septic cardiac dysfunction via STING trafficking.	Human, mice	ICA1 :+: STING, STING :+: Ferroptosis	Validated	0	_NA_	Q05084	35397620	ICA69 in article.	02/21/2023	FerrDb team	gene with protein product
Ferroptosis	MCU	HGNC:23526	ENSG00000156026	_NA_	Conversely, MCU KO inhibited ferroptosis induced by cystine-deprivation (Fig. S6D).	Human	MCU :+: Ferroptosis	Validated	0	_NA_	Q8NE86	35413105	_NA_	03/08/2023	FerrDb team	gene with protein product
Ferroptosis	BSG	HGNC:1116	ENSG00000172270	_NA_	Overexpression of WT CD147 but Not Its Glycosylation Mutant Aggravated TAC-Induced Myocardial Oxidative Stress and Ferroptosis.	Mice	BSG :+: ACSL4, ACSL4 :+: Ferroptosis, BSG :+: NOX1, NOX1 :+: Ferroptosis, BSG :-: GPX4, GPX4 :-: Ferroptosis, BSG :-: FTH1, FTH1 :-: Ferroptosis	Validated	0	_NA_	P35613	35096272	CD147 in article.	03/08/2023	FerrDb team	gene with protein product
Ferroptosis	CAVIN1	HGNC:9688	ENSG00000177469	_NA_	Inhibition of neuronal PTRF decreases autophagy, lipid peroxidation, and ferroptosis via PLA2G4A in neuronal cells after I/R injury.	Mice	CAVIN1 :+: PLA2G4A, PLA2G4A :+: Ferroptosis	Validated	0	_NA_	Q6NZI2	35547748	PTRF in article.	03/22/2023	FerrDb team	gene with protein product
Ferroptosis	MIR27A	HGNC:31613	ENSG00000207808	_NA_	In the current study, miR-27a upregulates ferroptosis to aggravate cerebral ischemia-reperfusion injury by SLC7A11.	Rat	MIR27A :-: SLC7A11, SLC7A11 :-: Ferroptosis	Validated	0	_NA_	_NA_	36456793	miR-27a in article.	04/12/2023	FerrDb team	RNA, micro
Ferroptosis	CircSCN8A	_NA_	_NA_	_NA_	CircSCN8A suppresses malignant progression and induces ferroptosis in non-small cell lung cancer by regulating miR-1290/ACSL4 axis	Human, mice	CircSCN8A :-: miR-1290, miR-1290 :-: ACSL4, ACSL4 :+: Ferroptosis	Validated	0	_NA_	_NA_	36482742	_NA_	04/12/2023	FerrDb team	circular RNA
Ferroptosis	ALKBH5	HGNC:25996	ENSG00000091542	_NA_	ALKBH5 inhibits thyroid cancer progression by promoting ferroptosis through TIAM1-Nrf2/HO-1 axis	Human, mice	ALKBH5 :-: TIAM1, TIAM1 :+: (Nrf2/HO-1), (Nrf2/HO-1) :-: Ferroptosis	Validated	0	_NA_	Q6P6C2	36070054	_NA_	04/12/2023	FerrDb team	gene with protein product
Ferroptosis	USP14	HGNC:12612	ENSG00000101557	_NA_	Inhibition of USP14 Suppresses ROS-dependent Ferroptosis and Alleviates Renal Ischemia/Reperfusion Injury	Human, mice	USP14 :+: Ferroptosis	Validated	0	_NA_	P54578	36255562	_NA_	04/19/2023	FerrDb team	gene with protein product
Ferroptosis	TMEM164	HGNC:26217	ENSG00000157600	_NA_	TMEM164 promotes ferroptosis by activating autophagy.		TMEM164 :-: GPX4, GPX4 :-: Ferroptosis	Validated	0	_NA_	Q5U3C3	35947500	_NA_	04/19/2023	FerrDb team	gene with protein product
Ferroptosis	HMOX1	HGNC:5013	ENSG00000100292	_NA_	Pharmacological inhibition of HO-1 inhibits AA-induced ferroptosis in BC cells	Human, mice	HMOX1 :+: Ferroptosis	Validated	0	_NA_	P09601	36584429	HO-1 in article.	04/19/2023	FerrDb team	gene with protein product
Ferroptosis	ACSL4	HGNC:3571	ENSG00000068366	_NA_	ACSL4 inhibition protects against RSL3-induced ferroptosis in LUHMES cells.	Human, mice	ACSL4 :+: Ferroptosis	Validated	0	_NA_	O60488	36581060	_NA_	04/19/2023	FerrDb team	gene with protein product
Ferroptosis	ALOX15	HGNC:433	ENSG00000161905	_NA_	ALOX15 and 15B inhibition, but not ALOX12B, protects against RSL3-induced ferroptosis in LUHMES cells.	Human, mice	ALOX15 :+: Ferroptosis	Validated	0	_NA_	P16050	36581060	_NA_	04/19/2023	FerrDb team	gene with protein product
Ferroptosis	ALOX15B	HGNC:434	ENSG00000179593	_NA_	ALOX15 and 15B inhibition, but not ALOX12B, protects against RSL3-induced ferroptosis in LUHMES cells.	Human, mice	ALOX15B :+: Ferroptosis	Validated	0	_NA_	O15296	36581060	_NA_	04/19/2023	FerrDb team	gene with protein product
Ferroptosis	TFRC	HGNC:11763	ENSG00000072274	_NA_	TfRC knockdown blocked MEHP-induced ferroptosis by decreasing mitochondrial and intracellular levels of Fe2+.	Mice	TFRC :+: Ferroptosis	Validated	0	_NA_	P02786	36580806	_NA_	04/19/2023	FerrDb team	gene with protein product
Ferroptosis	NLRP3	HGNC:16400	ENSG00000162711	_NA_	The above data confirmed that ferroptosis is aggravated after ischemia-reperfusion and that NLRP3 deficiency inhibits ferroptosis in mice after ischemic stroke.	Mice	NLRP3 :-: NRF2, NRF2 :-: Ferroptosis	Validated	0	_NA_	Q96P20	36435361	_NA_	04/20/2023	FerrDb team	gene with protein product
Ferroptosis	P2RX7	HGNC:8537	ENSG00000089041	_NA_	The inhibition of P2RX7 reduced HUVECs ferroptosis after OGD/R with high glucose in vitro.	Rat	P2RX7 :+: ERK1/2, ERK1/2 :+: P53, P53 :-: SLC7A11, SLC7A11 :+: GPX4, GPX4 :-: Ferroptosis	Validated	0	_NA_	Q99572	36282438	_NA_	07/12/2023	FerrDb team	gene with protein product
Ferroptosis	NLRP3	HGNC:16400	ENSG00000162711	_NA_	In conclusion, pharmaceutical inhibition of NLRP3 by MCC950 attenuates I/R-induced neuronal ferroptosis, possibly by reducing ROS accumulation.	Mice	NLRP3 :+: Ferroptosis	Validated	0	_NA_	Q96P20	36581063	_NA_	07/11/2023	FerrDb team	gene with protein product
Ferroptosis	DDIT4	HGNC:24944	ENSG00000168209	_NA_	Downregulation of DDIT4 ameliorates abnormal behaviors in autism by inhibiting ferroptosis via the PI3K/Akt pathway.	Human, mice	DDIT4 :-: (PI3K/Akt), (PI3K/Akt) :-: Ferroptosis	Validated	0	_NA_	Q9NX09	36528956	_NA_	07/11/2023	FerrDb team	gene with protein product
Ferroptosis	P4HB	HGNC:8548	ENSG00000185624	_NA_	PDIA1 inhibition results in resistance to ferroptosis, and downregulation of UHRF1 impacts DNA repair pathways resulting in the accumulation of DNA damage induced by Top-II inhibitors ultimately leading to apoptosis.	Human	P4HB :+: SLC7A11, SLC7A11 :-: Ferroptosis	Validated	0	_NA_	P07237	36654750	PDIA1 in article.	07/11/2023	FerrDb team	gene with protein product
Ferroptosis	KEAP1	HGNC:23177	ENSG00000079999	_NA_	Furthermore, silencing Keap1 reduced ferroptosis and prevented trabectedin-induced GSH downregulation in NSCLC cells	Human	KEAP1 :-: NRF2, NRF2 :-: Ferroptosis	Validated	0	_NA_	Q14145	36396105	_NA_	07/11/2023	FerrDb team	gene with protein product
Ferroptosis	TNFAIP1	HGNC:11894	ENSG00000109079	_NA_	TNFAIP1 knockdown inhibited ferroptosis via activation of the Nrf2 signaling pathway in OGD/R-injured PC12 cells.	Rat	TNFAIP1 :-: NRF2, NRF2 :-: Ferroptosis	Validated	0	_NA_	Q13829	36561622	_NA_	07/20/2023	FerrDb team	gene with protein product
Ferroptosis	SEC24B	HGNC:10704	ENSG00000138802	_NA_	SEC24B knockout prevents ferroptosis in microglia	Human	SEC24B :+: Ferroptosis	Validated	0	_NA_	O95487	36536241	_NA_	07/21/2023	FerrDb team	gene with protein product
Ferroptosis	DDIT4	HGNC:24944	ENSG00000168209	_NA_	Downregulation of DDIT4 ameliorates abnormal behaviors in autism by inhibiting ferroptosis via the PI3K/Akt pathway	Human, mice	DDIT4 :-: (PI3K/Akt), (PI3K/Akt) :-: Ferroptosis	Validated	0	_NA_	Q9NX09	36528956	_NA_	07/21/2023	FerrDb team	gene with protein product
Ferroptosis	P4HB	HGNC:8548	ENSG00000185624	_NA_	PDIA1 inhibition protects cells from ferroptosis, but on the other hand, leads to downregulation of UHRF1 which in turn negatively impacts DNA repair pathways leading to increased sensitivity of tumor cells to Top-II inhibitors and eventually cell death through apoptosis.	Human	P4HB :-: SLC7A11, SLC7A11 :-: Ferroptosis	Validated	0	_NA_	P07237	36654750	PDIA1 in article.	07/21/2023	FerrDb team	gene with protein product
Ferroptosis	KEAP1	HGNC:23177	ENSG00000079999	_NA_	Furthermore, silencing Keap1 reduced ferroptosis and prevented trabectedin-induced GSH downregulation in NSCLC cells	Human	KEAP1 :-: NRF2, NRF2 :-: Ferroptosis	Validated	0	_NA_	Q14145	36396105	_NA_	07/21/2023	FerrDb team	gene with protein product
Ferroptosis	MIR129-1	HGNC:31512	ENSG00000207705	_NA_	It also indicated that miR-129-3p could induce ferroptosis by targeting SLC7A11 to regulate the SLC7A11/GPX4 pathway.	Chicken	MIR129-1 :-: SLC7A11, SLC7A11 :+: GPX4, GPX4 :-: Ferroptosis	Deduced	0	_NA_	_NA_	36436380	_NA_	07/21/2023	FerrDb team	RNA, micro
Ferroptosis	MIR129-2	HGNC:31513	ENSG00000199077	_NA_	It also indicated that miR-129-3p could induce ferroptosis by targeting SLC7A11 to regulate the SLC7A11/GPX4 pathway.	Chicken	MIR129-2 :-: SLC7A11, SLC7A11 :+: GPX4, GPX4 :-: Ferroptosis	Deduced	0	_NA_	_NA_	36436380	_NA_	07/21/2023	FerrDb team	RNA, micro
Ferroptosis	HMOX1	HGNC:5013	ENSG00000100292	_NA_	Both treatment with HO-1 repressor Zinc protoporphyrin IX (ZnPP) and knockout of Ho-1 gene clearly rescued photoreceptor cells against ferroptosis arising from atRAL overload.	Mice	HMOX1 :+: Ferroptosis	Validated	0	_NA_	P09601	36509314	HO-1 in article.	07/21/2023	FerrDb team	gene with protein product
Ferroptosis	TRIM59	HGNC:30834	ENSG00000213186	_NA_	TRIM59 promotes steatosis and ferroptosis in non-alcoholic fatty liver disease via enhancing GPX4 ubiquitination.	Human	TRIM59 :-: GPX4, GPX4 :-: Ferroptosis	Validated	0	_NA_	Q8IWR1	36417114	TRIM59 promotes ferroptosis via enhancing GPX4 ubiquitination.	07/25/2023	FerrDb team	gene with protein product
Ferroptosis	HMOX1	HGNC:5013	ENSG00000100292	_NA_	HMOX1 Promotes Ferroptosis Induced by Erastin in Lens Epithelial Cell through Modulates Fe2+ Production	Human	HMOX1 :+: Ferroptosis	Validated	0	_NA_	P09601	36300537	_NA_	07/28/2023	FerrDb team	gene with protein product
Ferroptosis	IFNG	HGNC:5438	ENSG00000111537	_NA_	IFN-?? sensitized??cardiomyocytes??to??ferroptosis.	Mice, rat	IFNG :-: (MEK1/2-ERK1/2), (MEK1/2-ERK1/2) :+: GPX4, GPX4 :-: Ferroptosis	Validated	0	_NA_	P01579	36216021	IFN-?? in article.	07/28/2023	FerrDb team	gene with protein product
Ferroptosis	TNFAIP8L2	HGNC:26277	ENSG00000163154	_NA_	In summary, our findings demonstrated that TIPE2 deficiency inhibits T-cell production of IFN-?? to reduce ferroptosis in allografts by restraining lipid peroxidation.	Mice, rat	TNFAIP8L2 :+: IFNG, IFNG :-: (MEK1/2-ERK1/2), (MEK1/2-ERK1/2) :-: Ferroptosis	Validated	0	_NA_	Q6P589	36216021	TIPE2 in article.	07/28/2023	FerrDb team	gene with protein product
Ferroptosis	circRPPH1	_NA_	_NA_	_NA_	In this study, we performed luciferase reporter and RIP analysis to confirm that circRPPH1 acts as an miR-375 sponge to increase SLC7A11 expression, and thus triggering ferroptosis.	Human	circRPPH1 :-: (miR-375/SLC7A11), (miR-375/SLC7A11) :-: ferroptosis	Validated	0	_NA_	_NA_	36190453	_NA_	07/28/2023	FerrDb team	circular RNA
Ferroptosis	MIR770	HGNC:33143	ENSG00000211574	_NA_	MiR-770-5p promoted ferroptosis??in model of DN.	Human, mice	MIR770 :-: SOX2, SOX2 :+: SLC7A11, SLC7A11 :-: Ferroptosis	Validated	0	_NA_	_NA_	36153434	_NA_	07/28/2023	FerrDb team	RNA, micro
Ferroptosis	ETHE1	HGNC:23287	ENSG00000105755	_NA_	Depletion of ETHE1 lowered ferroptosis sensitivity, whereas its overexpression increased ferroptosis sensitivity .	Human	ETHE1 :+: Ferroptosis	Validated	0	_NA_	O95571	36109647	_NA_	07/28/2023	FerrDb team	gene with protein product
Ferroptosis	SOCS2	HGNC:19382	ENSG00000120833	_NA_	SOCS2 positively related to ferroptosis.	Human , mice	SOCS2 :-: SLC7A11, SLC7A11 :-: Ferroptosis	Validated	0	_NA_	O14508	35995846	_NA_	07/28/2023	FerrDb team	gene with protein product
Ferroptosis	ANO1	HGNC:21625	ENSG00000131620	_NA_	Mechanistically, TMEM16A interacted with glutathione peroxidase 4 (GPX4) to induce its ubiquitination and degradation, thereby enhancing ferroptosis.	Human , mice	ANO1 :-: GPX4, GPX4 :-: Ferroptosis	Validated	0	_NA_	Q5XXA6	36572666	TMEM16A in article.	08/04/2023	FerrDb team	gene with protein product
Ferroptosis	UHRF1	HGNC:12556	ENSG00000276043	_NA_	Taken together, UHRF1 promotes ferroptosis by recruiting DNMT1 to Gpx4 and Fsp1 genes, thereby leading to de novo DNA methylation in their promoter regions when AEC2s cells are stimulated.	Mice	UHRF1 :+: DNMT1, DNMT1 :-: GPX4, GPX4 :-: Ferroptosis, DNMT1 :-: FSP1, FSP1 :-: Ferroptosis	Validated	0	_NA_	Q96T88	36566325	_NA_	08/04/2023	FerrDb team	gene with protein product
Ferroptosis	NOX4	HGNC:7891	ENSG00000086991	_NA_	All in all, these in vitro data indicated that myo-inositol down-regulates the expression profile of NOX4 to decelerate ferroptosis in cisplatin-treated BUMPT cells.	Mice	NOX4 :+: Ferroptosis	Deduced	0	_NA_	Q9NPH5	36611810	_NA_	08/04/2023	FerrDb team	gene with protein product
Ferroptosis	NTRK2	HGNC:8032	ENSG00000148053	_NA_	The TrkB inhibitor, GNF-5837, abolished ferroptosis in mature primary cortical neurons, but other modulators had no effectin microglia.	Human, rat	NTRK2 :+: Ferroptosis	Validated	0	_NA_	Q16620	36555849	TrkB in article.	08/11/2023	FerrDb team	gene with protein product
Ferroptosis	ATG5	HGNC:589	ENSG00000057663	_NA_	The present study shows that ATG5 knockdown attenuates autophagy-induced ferroptosis, which may offer a novel potential approach for ischemic stroke treatment.	Mice	ATG5 :-: GPX4, GPX4 :-: Ferroptosis	Validated	0	_NA_	Q9H1Y0	36522583	_NA_	08/11/2023	FerrDb team	gene with protein product
Ferroptosis	ALOX12	HGNC:429	ENSG00000108839	_NA_	Activation of ALOX12 by a multi-organelle-orienting photosensitizer drives ACSL4-independent cell ferroptosis.	Mice	ALOX12 :+: Ferroptosis	Validated	0	_NA_	P18054	36517470	_NA_	08/18/2023	FerrDb team	gene with protein product
Ferroptosis	SCARA5	HGNC:28701	ENSG00000168079	Combined with Ferritin light chain	SCARA5 induces ferroptosis in vivo	Human, mice	SCARA5 :+: Ferroptosis	Validated	0	_NA_	Q6ZMJ2	36513999	_NA_	08/18/2023	FerrDb team	gene with protein product
Ferroptosis	HMGCL	HGNC:5005	ENSG00000117305	_NA_	In summary, our results showed that HMGCL increased vulnerabilities of sorafenib and induced autophagy-independent ferroptosis.	Human, mice	HMGCL :+: DPP4, DPP4 :+: Ferroptosis	Validated	0	_NA_	P35914	36508088	_NA_	08/18/2023	FerrDb team	gene with protein product
Ferroptosis	SQSTM1	HGNC:11280	ENSG00000161011	_NA_	Extracellular SQSTM1 exacerbates acute pancreatitis by activating autophagy-dependent ferroptosis.	Human, mice	SQSTM1 :+: ACSL4, ACSL4 :+: Ferroptosis	Validated	0	_NA_	Q13501	36426912	_NA_	08/18/2023	FerrDb team	gene with protein product
Ferroptosis	HDLBP	HGNC:4857	ENSG00000115677	_NA_	HDLBP inhibits the ferroptosis vulnerability of HCC by stabilizing LncFAL.	Human, mice	HDLBP :+: LncFAL, LncFAL :-: FSP1, FSP1 :-: Ferroptosis	Validated	0	_NA_	Q00341	36423520	_NA_	09/22/2023	FerrDb team	gene with protein product
Ferroptosis	NCOA4	HGNC:7671	ENSG00000266412	_NA_	NCOA4 mediates the release of iron ions and induces the occurrence of ferroptosis.	Rat	NCOA4 :+: Ferroptosis	Deduced	0	_NA_	Q13772	36398583	_NA_	09/22/2023	FerrDb team	gene with protein product
Ferroptosis	TILRLS	HGNC:53077	ENSG00000251206	_NA_	In summary, Lnc-TC/miR-142-5p/CUL4B signaling axis promoted cell ferroptosis to participate in benzene hematotoxicity, and was a potential biomarker for risk screening and health surveillance of benzene-exposed workers.	Human	TILRLS :-: miR-142-5p, miR-142-5p :-: CUL4B, CUL4B :-: GPX4, GPX4 :-: Ferroptosis	Validated	0	_NA_	_NA_	36272464	Lnc-TC in article.	09/28/2023	FerrDb team	RNA, long non-coding
Ferroptosis	FBXO31	HGNC:16510	ENSG00000103264	_NA_	FBXO31 sensitizes cancer stem cells-like cells to cisplatin by promoting ferroptosis and facilitating proteasomal degradation of GPX4 in cholangiocarcinoma.	Human	FBXO31 :-: GPX4, GPX4 :-: Ferroptosis	Validated	0	_NA_	Q5XUX0	36269678	_NA_	09/28/2023	FerrDb team	gene with protein product
Ferroptosis	CircRNA-ST6GALNAC6	_NA_	_NA_	_NA_	CircST6GALNAC6 inhibits HSPB1 and promotes cell ferroptosis by blocking the phosphorylation site (Ser-15) of HSBP1 and activating the P38 MAPK signaling pathway.	Human	CircRNA-ST6GALNAC6 :-: HSPB1, HSPB1 :-: (P38 MAPK), (P38 MAPK) :+: Ferroptosis	Validated	0	_NA_	_NA_	35945269	_NA_	10/17/2023	FerrDb team	RNA, Circular
Ferroptosis	MEN1	HGNC:7010	ENSG00000133895	_NA_	MEN1 promotes ferroptosis by inhibiting mTOR-SCD1 axis in pancreatic neuroendocrine tumors.	Human	MEN1 :-: (mTOR/SCD1), (mTOR/SCD1) :-: Ferroptosis	Validated	0	_NA_	O00255	36604142	_NA_	10/07/2023	FerrDb team	gene with protein product
Ferroptosis	COX7A1	HGNC:2287	ENSG00000161281	_NA_	COX7A1 enhances the sensitivity of NSCLC cells to the ferroptosis induced by cysteine deprivation	Human, mice	COX7A1 :+: Ferroptosis	Validated	0	_NA_	P24310	36418320	_NA_	10/07/2023	FerrDb team	gene with protein product
Ferroptosis	ACSL4	HGNC:3571	ENSG00000068366	_NA_	Interestingly, ACSL4 knockdown attenuated iron accumulation, oxidative stress, and ferroptosis in the OGD/R-treated H9c2 cells.	Rat	ACSL4 :+: Ferroptosis	Validated	0	_NA_	O60488	36483736	_NA_	10/07/2023	FerrDb team	gene with protein product
Ferroptosis	TNF	HGNC:11892	ENSG00000232810	_NA_	Mechanistically, TNF-?? induced ferroptosis by inhibiting GPX4 transcription through upregulating IRF1 in RTECs.	Human, mice	TNF :+: IRF1, IRF1 :-: GPX4, GPX4 :-: Ferroptosis	Validated	0	TNF-?? in article.	P01375	36356714	_NA_	10/07/2023	FerrDb team	gene with protein product
Ferroptosis	SPATA2	HGNC:14681	ENSG00000158480	_NA_	Knocked down of SPATA2 notably reduced doxorubicin-induced cardiomyocyte injury concomitant with the attenuated ferritinophagy and the decreased ferroptosis.	Mice, rat	SPATA2 :+: CYLD; CYLD :+: NCOA4, NCOA4 :+: Ferroptosis	Validated	0	_NA_	Q9UM82	36195186	_NA_	10/07/2023	FerrDb team	gene with protein product
Ferroptosis	BACH1	HGNC:935	ENSG00000156273	_NA_	Meanwhile, Bach1 overexpression increased ferroptosis sensitivity in glioma cells.	Human, mice	BACH1 :+: Ferroptosis	Validated	0	_NA_	O14867	36181980	_NA_	10/07/2023	FerrDb team	gene with protein product
Ferroptosis	ELAVL1	HGNC:3312	ENSG00000066044	_NA_	ELAVL1 promoted ferroptosis by suppressing PINK1 expression.	Rat	ELAVL1 :-: PINK1, PINK1 :-: Ferroptosis	Validated	0	_NA_	Q15717	36173508	_NA_	10/07/2023	FerrDb team	gene with protein product
Ferroptosis	KMT2B	HGNC:15840	ENSG00000272333	_NA_	Downregulation of KMT2B attenuates H/R-induced cardiomyocyte injury and ferroptosis	Rat	KMT2B :+: (TNF-??/RFK/NOX2), (TNF-??/RFK/NOX2) :+: Ferroptosis	Validated	0	_NA_	Q9UMN6	36162497	_NA_	10/07/2023	FerrDb team	gene with protein product
Ferroptosis	BECN1	HGNC:1034	ENSG00000126581	_NA_	Beclin1 deficiency protects against alcohol-induced ferroptosis and cardiotoxicity.	Mice	BECN1 :+: Ferroptosis	Validated	0	Beclin1 in article.	Q14457	36126834	_NA_	10/07/2023	FerrDb team	gene with protein product
Ferroptosis	CGAS	HGNC:21367	ENSG00000164430	_NA_	We report, for the first time, that cGAS triggers ferroptosis via the ATF3?€?SLC7A11?€?GPX4 axis.	Human, mice	cGAS :+: (ATF3/SLC7A11/GPX4), (ATF3/SLC7A11/GPX4) :+: Ferroptosis	Validated	0	_NA_	Q8N884	36116741	Interactions in components of the signaling axis in the parentheses are unclear.	10/07/2023	FerrDb team	gene with protein product
Ferroptosis	CX3CL1	HGNC:10647	ENSG00000006210	_NA_	CX3CL1 promotes cell sensitivity to ferroptosis and is associated with the tumor microenvironment in clear cell renal cell carcinoma.	Human	CX3CL1 :+: Ferroptosis	Validated	0	_NA_	P78423	36397015	_NA_	10/27/2023	FerrDb team	gene with protein product
Ferroptosis	FOXO3	HGNC:3821	ENSG00000118689	_NA_	Silencing FOXO3 attenuated ICH-induced neuronal ferroptosis via down-regulating NOX4 transcription levels, thus ameliorating post-ICH brain damage.	Mice	FOXO3 :+: NOX4, NOX4 :+: Ferroptosis	Validated	0	_NA_	O43524	36380623	_NA_	10/27/2023	FerrDb team	gene with protein product
Ferroptosis	HMOX1	HGNC:5013	ENSG00000100292	_NA_	HMOX1 Promotes Ferroptosis in Mammary Epithelial Cells via FTH1 and Is Involved in the Development of Clinical Mastitis in Dairy Cows.	Cow	HMOX1 :+: FTH1, FTH1 :+: Ferroptosis	Validated	0	_NA_	P09601	36421410	_NA_	10/27/2023	FerrDb team	gene with protein product
Ferroptosis	MIR27A	HGNC:31613	ENSG00000207808	_NA_	MiR-27a promoted ferroptosis in ischemic stroke through inhibiting Nrf2.	Rat	MiR-27a :-: Nrf2, Nrf2 :-: Ferroptosis	Validated	0	_NA_	_NA_	36180007	_NA_	10/27/2023	FerrDb team	RNA, micro
Ferroptosis	CD38	HGNC:1667	ENSG00000004468	_NA_	CD38 high expression increases ferroptosis susceptibility via DHFR reduction	Human	CD38 :-: DHFR, DHFR :-: Ferroptosis	Validated	0	_NA_	P28907	36351893	_NA_	10/27/2023	FerrDb team	gene with protein product
Ferroptosis	MCU	HGNC:23526	ENSG00000156026	_NA_	Furthermore, MCUA_KD increases melanoma cell resistance to immunotherapies and ferroptosis.	Human, mice	MCU :+: Ferroptosis	Deduced	0	MCUA in article.	Q8NE86	36156348	_NA_	10/27/2023	FerrDb team	gene with protein product
Ferroptosis	IRF7	HGNC:6122	ENSG00000185507	_NA_	Overall, IRF7 upregulated SLC11A2 transcription by inhibiting miR-375-3p expression, thereby prompting ferroptosis of colonic ECs and UC progression in DSS-treated mice.	Mice	IRF7 :-: miR-375-3p, miR-375-3p :-: SLC11A2, SLC11A2 :+: Ferroptosis	Validated	0	_NA_	Q92985	36336986	_NA_	11/01/2023	FerrDb team	gene with protein product
Ferroptosis	A2M-AS1	HGNC:27057	ENSG00000245105	_NA_	A2M-AS1 promoted ferroptosis of the pancreatic cancer cells.	Human	A2M-AS1 :+: Ferroptosis	Validated	0	_NA_	_NA_	35920801	_NA_	11/01/2023	FerrDb team	RNA, long non-coding
Ferroptosis	H3C1	HGNC:4766	ENSG00000275714	_NA_	In addition, histone H3 could induce ferroptosis in RAW264.7 macrophages with increased level of Fe2+ and ROS and decreased levels of GPX4 and GSH.	Mice	H3C1 :+: Ferroptosis	Deduced	0	_NA_	P68431	36226351	_NA_	11/01/2023	FerrDb team	gene with protein product
Ferroptosis	H3C2	HGNC:4776	ENSG00000286522	_NA_	In addition, histone H3 could induce ferroptosis in RAW264.7 macrophages with increased level of Fe2+ and ROS and decreased levels of GPX4 and GSH.	Mice	H3C2 :+: Ferroptosis	Deduced	0	_NA_	P68431	36226351	_NA_	11/01/2023	FerrDb team	gene with protein product
Ferroptosis	H3C3	HGNC:4768	ENSG00000287080	_NA_	In addition, histone H3 could induce ferroptosis in RAW264.7 macrophages with increased level of Fe2+ and ROS and decreased levels of GPX4 and GSH.	Mice	H3C3 :+: Ferroptosis	Deduced	0	_NA_	P68431	36226351	_NA_	11/01/2023	FerrDb team	gene with protein product
Ferroptosis	H3C4	HGNC:4767	ENSG00000197409	_NA_	In addition, histone H3 could induce ferroptosis in RAW264.7 macrophages with increased level of Fe2+ and ROS and decreased levels of GPX4 and GSH.	Mice	H3C4 :+: Ferroptosis	Deduced	0	_NA_	P68431	36226351	_NA_	11/01/2023	FerrDb team	gene with protein product
Ferroptosis	H3C6	HGNC:4769	ENSG00000274750	_NA_	In addition, histone H3 could induce ferroptosis in RAW264.7 macrophages with increased level of Fe2+ and ROS and decreased levels of GPX4 and GSH.	Mice	H3C6 :+: Ferroptosis	Deduced	0	_NA_	P68431	36226351	_NA_	11/01/2023	FerrDb team	gene with protein product
Ferroptosis	H3C7	HGNC:4773	ENSG00000277775	_NA_	In addition, histone H3 could induce ferroptosis in RAW264.7 macrophages with increased level of Fe2+ and ROS and decreased levels of GPX4 and GSH.	Mice	H3C7 :+: Ferroptosis	Deduced	0	_NA_	P68431	36226351	_NA_	11/01/2023	FerrDb team	gene with protein product
Ferroptosis	H3C8	HGNC:4772	ENSG00000273983	_NA_	In addition, histone H3 could induce ferroptosis in RAW264.7 macrophages with increased level of Fe2+ and ROS and decreased levels of GPX4 and GSH.	Mice	H3C8 :+: Ferroptosis	Deduced	0	_NA_	P68431	36226351	_NA_	11/01/2023	FerrDb team	gene with protein product
Ferroptosis	H3C10	HGNC:4775	ENSG00000278828	_NA_	In addition, histone H3 could induce ferroptosis in RAW264.7 macrophages with increased level of Fe2+ and ROS and decreased levels of GPX4 and GSH.	Mice	H3C10 :+: Ferroptosis	Deduced	0	_NA_	P68431	36226351	_NA_	11/01/2023	FerrDb team	gene with protein product
Ferroptosis	H3C11	HGNC:4771	ENSG00000275379	_NA_	In addition, histone H3 could induce ferroptosis in RAW264.7 macrophages with increased level of Fe2+ and ROS and decreased levels of GPX4 and GSH.	Mice	H3C11 :+: Ferroptosis	Deduced	0	_NA_	P68431	36226351	_NA_	11/01/2023	FerrDb team	gene with protein product
Ferroptosis	H3C12	HGNC:4774	ENSG00000197153	_NA_	In addition, histone H3 could induce ferroptosis in RAW264.7 macrophages with increased level of Fe2+ and ROS and decreased levels of GPX4 and GSH.	Mice	H3C12 :+: Ferroptosis	Deduced	0	_NA_	P68431	36226351	_NA_	11/01/2023	FerrDb team	gene with protein product
Ferroptosis	H3C13	HGNC:25311	ENSG00000183598	_NA_	In addition, histone H3 could induce ferroptosis in RAW264.7 macrophages with increased level of Fe2+ and ROS and decreased levels of GPX4 and GSH.	Mice	H3C13 :+: Ferroptosis	Deduced	0	_NA_	Q71DI3	36226351	_NA_	11/01/2023	FerrDb team	gene with protein product
Ferroptosis	H3C14	HGNC:20503	ENSG00000203811	_NA_	In addition, histone H3 could induce ferroptosis in RAW264.7 macrophages with increased level of Fe2+ and ROS and decreased levels of GPX4 and GSH.	Mice	H3C14 :+: Ferroptosis	Deduced	0	_NA_	Q71DI3	36226351	_NA_	11/01/2023	FerrDb team	gene with protein product
Ferroptosis	H3C15	HGNC:20505	ENSG00000203852	_NA_	In addition, histone H3 could induce ferroptosis in RAW264.7 macrophages with increased level of Fe2+ and ROS and decreased levels of GPX4 and GSH.	Mice	H3C15 :+: Ferroptosis	Deduced	0	_NA_	Q71DI3	36226351	_NA_	11/01/2023	FerrDb team	gene with protein product
Ferroptosis	BECN1	HGNC:1034	ENSG00000126581	_NA_	Inhibition of BECN1 expression by NaHS attenuates ferroptosis in cardiomyocytes.	Rat	BECN1 :-: SLC7A11, SLC7A11 :-: Ferroptosis	Validated	0	_NA_	Q14457	36102305	_NA_	11/03/2023	FerrDb team	gene with protein product
Ferroptosis	ARMC5	HGNC:25781	ENSG00000140691	_NA_	ARMC5 depletion induces lipid accumulation in cell cytoplasm and decreases sensitivity to ferroptosis.	Human	ARMC5 :-: NRF1, NRF1 :-: Ferroptosis	Validated	0	_NA_	Q96C12	35997859	_NA_	11/03/2023	FerrDb team	gene with protein product
Ferroptosis	S100A8	HGNC:10498	ENSG00000143546	_NA_	Knockdown of S100A8 inhibit autophagy-dependent ferroptosis in microglia.	Mice	S100A8 :+: Ferroptosis	Validated	0	_NA_	P05109	35870523	_NA_	11/06/2023	FerrDb team	gene with protein product
Ferroptosis	BRD4	HGNC:13575	ENSG00000141867	_NA_	BRD4 inhibition limits erastin-induced ferroptosis in vitro and in vivo.	Human	BRD4 :+: Ferroptosis	Deduced	0	_NA_	O60885	36309482	_NA_	11/06/2023	FerrDb team	gene with protein product
Ferroptosis	ATF3	HGNC:785	ENSG00000162772	_NA_	The results showed that knockdown of ATF3 reversed the changes of osteoblasts induced by HG (mitochondrial membrane potential decreased, GPX4 expression decreased, and ROS and lipid peroxide levels increased) (Figures 3(a) and 5(a)?€?5(e)), indicating that ATF3 knockdown attenuated ferroptosis.	Human	ATF3 :-: GPX4, GPX4 :-: Ferroptosis	Validated	0	_NA_	P18847	36340581	_NA_	11/06/2023	FerrDb team	gene with protein product
Ferroptosis	OsFER2	_NA_	_NA_	_NA_	These combined results suggest that OsFER2 expression positively regulates iron- and ROS-dependent ferroptotic cell death and defense response in rice-M. oryzae interactions.	Oryza sativa	OsFER2 :+: Ferroptosis	Validated	0	_NA_	_NA_	36352872	_NA_	11/10/2023	FerrDb team	_NA_
Ferroptosis	EIF4E	HGNC:3287	ENSG00000151247	_NA_	Overall, these results indicate that EIF4E may favor ferroptosis in a protein synthesis-independent manner.	Human, mice	EIF4E :+: ALDH1B1, ALDH1B1 :-: GPX4, GPX4 :-: Ferroptosis	Validated	0	_NA_	P06730	36274088	_NA_	11/10/2023	FerrDb team	gene with protein product
Ferroptosis	SLC6A14	HGNC:11047	ENSG00000268104	_NA_	SLC6A14 facilitates epithelial cell ferroptosis via the C/EBP??-PAK6 axis in ulcerative colitis	Human	SLC6A14 :+: C/EBP??, C/EBP?? :-: PAK6, PAK6 :-: Ferroptosis	Validated	0	_NA_	Q9UN76	36272033	_NA_	11/10/2023	FerrDb team	gene with protein product
Ferroptosis	CircLRFN5	_NA_	_NA_	_NA_	CircLRFN5 overexpression inhibits the cell viabilities, proliferation, neurospheres formation, stemness and tumorigenesis of GSCs via inducing ferroptosis.	Human, mice	CircLRFN5 :-: PRRX2, PRRX2 :+: GCH1, GCH1 :-: Ferroptosis	Validated	0	_NA_	_NA_	36266731	_NA_	11/10/2023	FerrDb team	RNA, circ
Ferroptosis	MIR93	HGNC:31645	ENSG00000207757	_NA_	MiR-93-5p promotes granulosa cell apoptosis and ferroptosis by the NF-kB signaling pathway in polycystic ovary syndrome	Human, mice	MIR93 :-: NF- ??B, NF- ??B :-: Ferroptosis	Validated	0	_NA_	_NA_	36341347	_NA_	11/10/2023	FerrDb team	RNA, micro
Ferroptosis	ARGLU1-DT	HGNC:43691	ENSG00000272274	_NA_	Overexpression of LINC00551 promotes autophagy-dependent ferroptosis of lung adenocarcinoma via upregulating DDIT4 by sponging miR-4328.	Human, mice	ARGLU1-DT :-: miR-4328, miR-4328 :-: DDIT4, DDIT4 :+: Ferroptosis	Validated	0	_NA_	_NA_	36570007	LINC00551 in article.	11/17/2023	FerrDb team	RNA, long non-coding
Ferroptosis	ATG7	HGNC:16935	ENSG00000197548	_NA_	Silencing the ATG7 gene promoted the proliferation and migration in osteosarcoma cells, suppressing the oxidative stress and ferroptosis process.	Human	ATG7 :-: FTH1, FTH1 :-: Ferroptosis	Validated	0	_NA_	O95352	36254233	_NA_	11/17/2023	FerrDb team	gene with protein product
Ferroptosis	HIF1A	HGNC:4910	ENSG00000100644	_NA_	Altogether, these results suggested that both HIF-1?? and HIF-2?? contributed the ferroptosis induction by RXD and the HIF-2?? activation may mainly regulate lipid peroxidation during the ferroptosis in chemoresistant GBM cells.	Mice	HIF1A :+: Ferroptosis	Validated	0	_NA_	Q16665	36209275	HIF1-?? in article.	11/17/2023	FerrDb team	gene with protein product
Ferroptosis	EPAS1	HGNC:3374	ENSG00000116016	_NA_	Altogether, these results suggested that both HIF-1?? and HIF-2?? contributed the ferroptosis induction by RXD and the HIF-2?? activation may mainly regulate lipid peroxidation during the ferroptosis in chemoresistant GBM cells.	Mice	EPAS1 :+: Ferroptosis	Validated	0	_NA_	Q99814	36209275	HIF2-?? in article.	11/17/2023	FerrDb team	gene with protein product
Ferroptosis	PRKAA2	HGNC:9377	ENSG00000162409	_NA_	Energy-Stress-Mediated AMPK Activation Promotes GPX4-Dependent Ferroptosis through the JAK2/STAT3/P53 Axis in Renal Cancer	Human	PRKAA2 :-: (JAK2/STAT3), JAK2/STAT3 :-: p53, p53 :-: GPX4, GPX4 :-: Ferroptosis	Validated	0	_NA_	P54646	36246395	AMPK in article.	11/17/2023	FerrDb team	gene with protein product
Ferroptosis	ACSL3	HGNC:3570	ENSG0000012398	_NA_	Conversely, ACSL3 inhibition decreases the susceptibility of ccRCC cells to ferroptosis, a non-apoptotic form of cell death involving lipid peroxidation.	Human, mice	ACSL3 :+: Ferroptosis	Validated	0	_NA_	O95573	36192773	_NA_	11/17/2023	FerrDb team	gene with protein product
Ferroptosis	ALOX5	HGNC:435	ENSG00000012779	_NA_	In addition, knockdown of 5-LOX expression by siRNA also protected ccRCC cells from erastin-induced ferroptosis .	Human, mice	ALOX5 :+: Ferroptosis	Validated	0	_NA_	P09917	36192773	5-LOX in article.	11/17/2023	FerrDb team	gene with protein product
Ferroptosis	PER2	HGNC:8846	ENSG00000132326	_NA_	Hepatocyte-Specific Knockout of Per2 May Mitigate NASH by Inhibiting Ferroptosis.	Mice	PER2 :+: Ferroptosis	Validated	0	_NA_	O15055	36285301	_NA_	11/15/2023	FerrDb team	gene with protein product
Ferroptosis	PRKAA2	HGNC:9377	ENSG00000162409	_NA_	AMPK inhibition alleviates ferroptosis in a PM2.5-induced ALI mouse model.	Mice	PRKAA2 :+: BECN1, BECN1 :-: SLC7A11, SLC7A11 :-: Ferroptosis	Deduced	0	_NA_	P54646	36137421	AMPK in article.	11/15/2023	FerrDb team	gene with protein product
Ferroptosis	BECN1	HGNC:1034	ENSG00000126581	_NA_	Beclin1 overexpression exacerbates PM2.5-induced ferroptosis by directly binding to SLC7A11.	Human, mice	BECN1 :-: SLC7A11, SLC7A11 :-: Ferroptosis	Deduced	0	_NA_	Q14457	36137421	_NA_	11/15/2023	FerrDb team	gene with protein product
Ferroptosis	circAFF1	_NA_	_NA_	_NA_	Knockdown of circAFF1 suppressed Hb-induced neuronal ferroptosis.	Mice	circAFF1 :-: MIR140, MIR140 :-: GSK3B, GSK3B :+: Ferroptosis	Validated	0	_NA_	_NA_	35952845	_NA_	11/15/2023	FerrDb team	RNA, circular
Ferroptosis	GABARAPL1	HGNC:4068	ENSG00000139112	_NA_	These results indicated that downregulating GABARAPL1 confers ferroptosis resistance to HCC?€?TRC, and upregulating it will recover sensitivity.	Human	GABARAPL1 :+: Ferroptosis	Validated	0	_NA_	Q9H0R8	36062307	_NA_	11/22/2023	FerrDb team	gene with protein product
Ferroptosis	IFNG	HGNC:5438	ENSG00000111537	_NA_	Therefore, IFN-??/TNF-?? can also activate ferroptosis by upregulating ACSL4 expression in keratinocytes, thereby promoting the inflammatory response.	Human	IFNG :+: ACSL4, ACSL4 :+: Ferroptosis	Validated	0	_NA_	P01579	35868067	IFN-?? in article.	11/24/2023	FerrDb team	gene with protein product
Ferroptosis	IFNA1	HGNC:5417	ENSG00000197919	_NA_	Therefore, IFN-??/TNF-?? can also activate ferroptosis by upregulating ACSL4 expression in keratinocytes, thereby promoting the inflammatory response.	Human	IFNA1 :+: ACSL4, ACSL4 :+: Ferroptosis	Validated	0	_NA_	P01562	35868067	IFN-?? in article.	11/24/2023	FerrDb team	gene with protein product
Ferroptosis	ACSL4	HGNC:3571	ENSG00000068366	_NA_	ACSL4 is overexpressed in psoriasis and enhances inflammatory responses by activating ferroptosis	Human	ACSL4 :+: Ferroptosis	Validated	0	_NA_	O60488	35868067	_NA_	11/24/2023	FerrDb team	gene with protein product
Ferroptosis	IDH1	HGNC:5382	ENSG00000138413	_NA_	IDH1 Promotes Foam Cell Formation by Aggravating Macrophage Ferroptosis	Mice	IDH1 :-: NRF2, NRF2 :-: Ferroptosis	Validated	0	_NA_	O75874	36290297	_NA_	12/01/2023	FerrDb team	gene with protein product
Ferroptosis	ATF3	HGNC:785	ENSG00000162772	_NA_	ATF3 promotes ferroptosis in sorafenib-induced cardiotoxicity by suppressing Slc7a11 expression	Mice, rat	ATF3 :-: Slc7a11, Slc7a11 :-: Ferroptosis	Validated	0	_NA_	P18847	36210815	_NA_	12/01/2023	FerrDb team	gene with protein product
Ferroptosis	EPHA2	HGNC:3386	ENSG00000142627	_NA_	EphA2 deficiency reduces renal ferroptosis during disseminated candidiasis	Mice	EPHA2 :-: IL-23, IL-23 :-: Ferroptosis	Validated	0	_NA_	P29317	36138043	_NA_	12/01/2023	FerrDb team	gene with protein product
Ferroptosis	SHP-1	HGNC:9658	ENSG00000111679	_NA_	Src homology region 2 domain-containing phosphatase-1 (SHP-1) silencing rescues HCC cells from sorafenib-induced ferroptosis.	Human, mice	SHP-1 :-: STAT3, STAT3 :+: MCL1, MCL1 :-: BECN1, BECN1 :-: SLC7A11, SLC7A11 :-: Ferroptosis	Validated	0	_NA_	P29350	36232407	_NA_	12/01/2023	FerrDb team	gene with protein product
Ferroptosis	BECN1	HGNC:1034	ENSG00000126581	_NA_	BECN1 silencing relieves sorafenib-triggered ferroptosis in HCC cells.	Human, mice	BECN1 :-: SLC7A11, SLC7A11 :-: Ferroptosis	Validated	0	_NA_	Q14457	36232407	_NA_	12/01/2023	FerrDb team	gene with protein product
Ferroptosis	TUG1	HGNC:26066	ENSG00000253352	_NA_	These results showed that overexpressed TUG1 could enhance ferroptosis induced by DHA in glioma cells.	Human, mice	TUG1 :-: MAZ, MAZ :+: FTH1, FTH1 :-: Ferroptosis	Validated	0	_NA_	A0A6I8PU40	36164395	_NA_	12/01/2023	FerrDb team	gene with protein product
Ferroptosis	GLS2	HGNC:29570	ENSG00000135423	_NA_	GLS2 but not GLS1 can facilitate ferroptosis by promoting lipid ROS formation.	Human, mice	GLS2 :+: Ferroptosis	Validated	0	_NA_	Q9UI32	35895807	_NA_	12/06/2023	FerrDb team	gene with protein product
Ferroptosis	FUNDC2	HGNC:24925	ENSG00000165775	_NA_	Mitochondrial outer membrane protein FUNDC2 promotes ferroptosis and contributes to doxorubicin-induced cardiomyopathy.	Human, mice	FUNDC2 :-: SLC25A11, SLC25A11 :+: GPX4, GPX4 :-: Ferroptosis	Validated	0	_NA_	Q9BWH2	36037337	_NA_	12/08/2023	FerrDb team	gene with protein product
Ferroptosis	LOX	HGNC:6664	ENSG00000113083	_NA_	Our studies show that pharmacological inhibition of LysOX with ??-aminopropionitrile (BAPN) significantly blocks seizure-induced ferroptosis and thereby alleviates neuronal damage, while the BAPN-associated cardiotoxicity and neurotoxicity could further be reduced through encapsulation with bioresponsive amorphous calcium carbonate-based nanocarriers.	Mice	LOX :+: ERK, ERK :+: Alox5, Alox5 :+: Ferroptosis	Validated	0	_NA_	P28300	36176900	LysOX in article.	12/08/2023	FerrDb team	gene with protein product
Ferroptosis	CIRBP	HGNC:1982	ENSG00000099622	_NA_	Therefore, CIRBP acts as a tumor suppressor gene in pancreatic cancer and induces ferroptosis through the p53/GPX4 pathway to inhibit cell growth, which may be an important target for the diagnosis and treatment of pancreatic cancer.	Human	CIRBP :+: TP53, TP53 :+: Ferroptosis, CIRBP :-: GPX4, GPX4 :-: Ferroptosis	Validated	0	_NA_	Q14011	36061308	_NA_	12/20/2023	FerrDb team	gene with protein product
Ferroptosis	HEPFAL	HGNC:56244	ENSG00000274225	_NA_	We found that lncRNA HEPFAL can promote ferroptosis by reducing the expression of solute carrier family 7 member 11 (SLC7A11) and increasing the levels of lipid reactive oxygen species (ROS) and iron (two surrogate markers of ferroptosis).	Human	HEPFAL :-: SLC7A11, SLC7A11 :-: Ferroptosis	Validated	0	_NA_	_NA_	36008384	_NA_	12/20/2023	FerrDb team	RNA, long non-coding
Ferroptosis	EMP1	HGNC:3333	ENSG00000134531	_NA_	Loss of EMP1 promotes the metastasis of human bladder cancer cells by promoting migration and conferring resistance to ferroptosis through activation of PPAR gamma signaling.	Human	EMP1 :-: PPARG, PPARG :+: SLC7A11, SLC7A11 :-: Ferroptosis	Validated	0	_NA_	P54849	35850179	_NA_	12/20/2023	FerrDb team	gene with protein product
Ferroptosis	ZFAS1	HGNC:33101	ENSG00000177410	_NA_	In conclusion, our results demonstrate that HG-induced ZFAS1 elevation activates ferroptosis in hRECs and the ZFAS1/miR-7-5p/ACSL4 axis may serve as a therapeutic target for endothelial dysfunction in DR.	Human	ZFAS1 :-: miR-7-5p, miR-7-5p :-: ACSL4, ACSL4 :+: Ferroptosis.	Validated	0	_NA_	_NA_	36092160	_NA_	12/15/2023	FerrDb team	RNA, long non-coding
Ferroptosis	NR2F2	HGNC:7976	ENSG00000185551	_NA_	Nr2f2 Overexpression Aggravates Ferroptosis and Mitochondrial Dysfunction by Regulating the PGC-1 ?? Signaling in Diabetes-Induced Heart Failure Mice	Mice, rat	NR2F2 :-: PGC-1??, PGC-1?? :-: Ferroptosis	Validated	0	_NA_	P24468	36081650		12/15/2023	FerrDb team	gene with protein product
Ferroptosis	HERPUD1	HGNC:13744	ENSG00000051108	_NA_	These results demonstrate that CA increases the sensitivity of liver cancer cells to ferroptosis by upregulating HERPUD1, while HERPUD1 reduces the ubiquitination of MDM2 to reduce the content of GSS, thereby inhibiting GSH synthesis and promoting ferroptosis.	Human, mice	HERPUD1 :+: MDM2, MDM2 :+: Ferroptosis	Validated	0	_NA_	Q15011	36038536		12/15/2023	FerrDb team	gene with protein product
Ferroptosis	ERN1	HGNC:3449	ENSG00000178607	_NA_	Depletion of IRE1 or JNK reduces ferroptosis in mice after I/R and HK-2 cells after H/R.	Human, mice	ERN1 :+: JNK, JNK :+: Ferroptosis	Validated	0	_NA_	O75460	36091771	IRE1 in article.	12/15/2023	FerrDb team	gene with protein product
Ferroptosis	MAPK8	HGNC:6881	ENSG00000107643	_NA_	Depletion of IRE1 or JNK reduces ferroptosis in mice after I/R and HK-2 cells after H/R.	Human, mice	MAPK8 :+: Ferroptosis	Validated	0	_NA_	P45983	36091771		12/15/2023	FerrDb team	gene with protein product
Ferroptosis	ACSL4	HGNC:3571	ENSG00000068366	_NA_	Direct inhibition of acsl4a and tfr1a, or silencing of acsl4a and tfr1a with specific siRNA suppressed ferroptosis and pericardial edema.	Zebrafish	ACSL4 :+: Ferroptosis	Validated	0	_NA_	O60488	35978430	acsl4a in article.	12/22/2023	FerrDb team	gene with protein product
Ferroptosis	TFRC	HGNC:11763	ENSG00000072274	_NA_	Direct inhibition of acsl4a and tfr1a, or silencing of acsl4a and tfr1a with specific siRNA suppressed ferroptosis and pericardial edema.	Zebrafish	TFRC :+: Ferroptosis	Validated	0	_NA_	P02786	35978430	tfr1a in article.	12/22/2023	FerrDb team	gene with protein product
Ferroptosis	LIP	_NA_	_NA_	_NA_	LIP overexpression in zebrafish larvae causes edema by triggering ferroptosis	Zebrafish	LIP :+: ACSL4 , ACSL4 :+: Ferroptosis, LIP :+: TFRC, TFRC :+: Ferroptosis	Validated	0	_NA_	_NA_	35978430	unconfirmed ortholog	12/22/2023	FerrDb team	_NA_
Ferroptosis	ALOX15	HGNC:433	ENSG00000161905	_NA_	We also demonstrated that the contribution of ALOX15 to ischemia injury was dependent on its well established peroxidizing activity that results in accumulation of oxPEs with subsequent occurrence of ferroptosis.	Rat	ALOX15 :+: Ferroptosis	Validated	0	_NA_	P16050	35970840	_NA_	12/22/2023	FerrDb team	gene with protein product
Ferroptosis	EHMT2	HGNC:14129	ENSG00000204371	_NA_	In summary, these findings suggest a pro-ferroptotic function of G9a that can be counteracted by pharmacological inhibition with UNC0642.	Human, mice	EHMT2 :+: Ferroptosis	Validated	0	_NA_	Q96KQ7	35930635	G9a in article.	12/25/2023	FerrDb team	gene with protein product
Ferroptosis	AOC1	HGNC:80	ENSG00000002726	_NA_	ROS produced by AOC1 further triggers ferroptosis.	Human	AOC1 :+: Ferroptosis	Validated	0	_NA_	P19801	35922412	_NA_	12/25/2023	FerrDb team	gene with protein product
Ferroptosis	SOX15	HGNC:11196	ENSG00000129194	_NA_	The results showed that knocking down SOX15 will significantly decrease the AOC1 expression in mRNA and protein, which demonstrated that SOX15 could transcriptionally promote the expression of AOC1 (Supplementary Fig. 6a, b).	Human	SOX15 :+: AOC1, AOC1 :+: Ferroptosis	Deduced	0	_NA_	O60248	35922412	_NA_	12/25/2023	FerrDb team	gene with protein product
Ferroptosis	EIF2AK2	HGNC:9437	ENSG00000055332	_NA_	Inhibition of PKR may improve cerebral injury after SAH by inhibiting ferroptosis, and RNA sequencing staged its mechanism of action may be related to the stress response.	Rat	EIF2AK2 :+: Ferroptosis	Deduced	0	_NA_	P19525	35894766	PKR in article.	12/25/2023	FerrDb team	gene with protein product
Ferroptosis	NCOA4	HGNC:7671	ENSG00000266412	_NA_	As shown in Fig. 5D, NCOA4 knockdown inhibited the IR-induced reduction of FTH (Fig. 5D), significantly decreased the level of intracellular free iron (Fig. 5E), and mitigated IR-induced ferroptosis of HIEC cells, as indicated by decreased lipid ROS and PTGS2, and elevated GSH (Fig. 5F?€?H).	Human, mice	NCOA4 :+: Ferroptosis	Validated	0	_NA_	Q13772	35932693	_NA_	12/25/2023	FerrDb team	gene with protein product
Ferroptosis	STING	HGNC:27962	ENSG00000184584	_NA_	Through single-cell RNA sequence, genetic approaches, and mass spectrometry, we demonstrate that STING promotes sepsis-induced multiple organ injury by inducing macrophage ferroptosis in a cGAS- and interferon-independent manner.	Human, mice	STING :+: NCOA4, NCOA4 :+: Ferroptosis	Validated	0	_NA_	Q86WV6	35902564	_NA_	12/29/2023	FerrDb team	gene with protein product
Ferroptosis	ACSL4	HGNC:3571	ENSG00000068366	_NA_	ACSL4 is essential for radiation-induced intestinal injury by initiating ferroptosis.	Mice	ACSL4 :+: Ferroptosis	Validated	0	_NA_	O60488	35869042	_NA_	12/29/2023	FerrDb team	gene with protein product
Ferroptosis	TRPM7	HGNC:17994	ENSG00000092439	_NA_	TRPM7 channel inhibition attenuates rheumatoid arthritis articular chondrocyte ferroptosis by suppression of the PKC??-NOX4 axis	Human, rat	TRPM7 :+: (PKC??/NOX4), (PKC??/NOX4) :+: Ferroptosis	Validated	0	_NA_	Q96QT4	35917680	_NA_	12/29/2023	FerrDb team	gene with protein product
Ferroptosis	BACH1	HGNC:935	ENSG00000156273	_NA_	BACH1 silencing increases ferroportin expression and protects against ferroptosis.	Human	BACH1 :-: SLC40A1, SLC40A1 :-: Ferroptosis	Validated	0	_NA_	O14867	35853860	_NA_	12/29/2023	FerrDb team	gene with protein product
Ferroptosis	SLC39A14	HGNC:20858	ENSG00000104635	_NA_	ZIP14 is involved in iron deposition and triggers ferroptosis in diabetic nephropathy.	Human, rat	SLC39A14 :+: Ferroptosis	Validated	0	_NA_	Q15043	35641158	ZIP14 in article.	01/05/2024	FerrDb team	gene with protein product
Ferroptosis	TFRC	HGNC:11763	ENSG00000072274	CVB3 infection	TFRC upregulation promotes ferroptosis in CVB3 infection via nucleus recruitment of Sp1	Human, mice	TFRC :+: ACSL4, ACSL4 :+: Ferroptosis, TFRC :-: GPX4, GPX4 :-: Ferroptosis	Validated	0	_NA_	P02786	35821227	_NA_	01/04/2024	FerrDb team	gene with protein product
Ferroptosis	NFE2L2	HGNC:7782	ENSG00000116044	_NA_	NRF2 high expression promotes ferroptosis sensitivity through MRP1 regulation.	Human	NFE2L2 :+: (ABCC1/MRP1), (ABCC1/MRP1) :+: Ferroptosis	Validated	0	_NA_	Q16236	35803910	NRF2 in article.	01/04/2024	FerrDb team	gene with protein product
Ferroptosis	ABCC1	HGNC:51	ENSG00000103222	_NA_	ABCC1 high expression promotes ferroptosis in glioblastoma	Human	ABCC1 :+: MRP1, MRP1 :+: Ferroptosis	Validated	0	_NA_	P33527	35803910	_NA_	01/04/2024	FerrDb team	gene with protein product
Ferroptosis	TP53	HGNC:11998	ENSG00000141510	_NA_	In our study, kayadiol promoted p53 expression, which repressed SLC7A11 and affected the synthesis of GSH, thus decreasing the activity of GPX4 and resulting in ferroptosis cell death.	Human	TP53 :-: SLC7A11, SLC7A11 :+: GPX4, GPX4 :-: Ferroptosis	Validated	0	_NA_	P04637	35778693	p53 in article.	01/04/2024	FerrDb team	gene with protein product
Ferroptosis	STAT3	HGNC:11364	ENSG00000168610	_NA_	STAT3 signaling promotes cardiac injury by upregulating NCOA4-mediated ferritinophagy and ferroptosis in high-fat-diet fed mice	Human, mice	STAT3 :+: NCOA4, NCOA4 :-: FTH1, FTH1 :-: Ferroptosis	Validated	0	_NA_	P40763	36940731		02/23/2024	FerrDb team	gene with protein product
Ferroptosis	CXCL10	HGNC:10637	ENSG00000169245	_NA_	CXCL10 sensitizes neurons to ferroptosis in vitro.	Human, mice	CXCL10 :+: STAT3, STAT3 :-: SLC7A11, SLC7A11 :-: Ferroptosis	Validated	0	_NA_	P02778	36610561		02/23/2024	FerrDb team	gene with protein product
Ferroptosis	SMURF2	HGNC:16809	ENSG00000108854	_NA_	These data collectively suggest that SMURF2 facilitates ferroptosis mainly through catalyzing GSTP1 ubiquitination at K121/191/55, leading to promoted GSTP1 protein degradation.	Human, mice	SMURF2 :-: GSTP1, GSTP1 :-: Ferroptosis	Validated	0	_NA_	Q9HAU4	38016474		02/23/2024	FerrDb team	gene with protein product
Ferroptosis	HDAC3	HGNC:4854	ENSG00000171720	_NA_	HDAC3 knockout resists the GPX4 suppression, renal ferroptosis and fibrosis in AKI-CKD mice	Human, mice	HDAC3 :-: GPX4, GPX4 :-: Ferroptosis	Validated	0	_NA_	O15379	37890360		02/23/2024	FerrDb team	gene with protein product
Ferroptosis	BACH1	HGNC:935	ENSG00000156273	_NA_	BACH1 induces ferroptosis in ESCC cells	Human, mice	BACH1 :-: SCD1, SCD1 :-: Ferroptosis	Validated	0	_NA_	O14867	36670112		02/23/2024	FerrDb team	gene with protein product
Ferroptosis	APOL3	HGNC:14868	ENSG00000128284	_NA_	The present study demonstrated that APOL3 promotes ferroptosis and immunotherapy in colorectal cancer cells.	Human	APOL3 :-: LDHA, LDHA :-: Ferroptosis	Validated	0	_NA_	O95236	36923931	_NA_	02/29/2024	FerrDb team	gene with protein product
Ferroptosis	STING1	HGNC:27962	ENSG00000184584	_NA_	STING promotes ferroptosis through NCOA4-dependent ferritinophagy in acute kidney injury.	Human, mice	STING1 :+: NCOA4, NCOA4 :+: Ferroptosis	Validated	0	_NA_	Q86WV6	37634745	STING in article.	02/29/2024	FerrDb team	gene with protein product
Ferroptosis	YTHDC1	HGNC:30626	ENSG00000083896	_NA_	YTHDC1 knockdown promoted the lung tumor progression and upregulated FSP1 protein level that resulted in ferroptosis resistance of lung cancer cells. Silencing FSP1 abrogated YTHDC1 knockdown-induced proliferation increase and ferroptosis resistance.	Human, mice	YTHDC1 :-: FSP1, FSP1 :-: Ferroptosis	Validated	0	_NA_	Q96MU7	37903990	_NA_	02/29/2024	FerrDb team	gene with protein product
Ferroptosis	PRDX3	HGNC:9354	ENSG00000165672	Hyperoxidized	Hyperoxidized PRDX3 stimulates ferroptosis by inhibiting cystine uptake.	Human, mice	PRDX3 :+: Ferroptosis	Validated	0	_NA_	P30048	37863053	_NA_	02/29/2024	FerrDb team	gene with protein product
Ferroptosis	ASL	HGNC:746	ENSG00000126522	_NA_	Knockdown of Asl Decreases Fumarate and Desensitizes Cells to Erastin-Induced Ferroptosis.	Human, mice	ASL :+: Ferroptosis	Validated	0	_NA_	P04424	37834044	_NA_	03/05/2024	FerrDb team	gene with protein product
Ferroptosis	FTO	HGNC:24678	ENSG00000140718	_NA_	Taken together, our findings revealed that FTO promotes ferroptosis through ACSL3 and GPX4 regulation.	Human, mice	FTO :-: ACSL3, ACSL3 :+: GPX4, GPX4 :-: Ferroptosis	Validated	0	_NA_	Q9C0B1	38003537	_NA_	03/08/2024	FerrDb team	gene with protein product
Ferroptosis	MIR149	HGNC:31536	ENSG00000207611	_NA_	The above results showed that restoring the expression of miR-149-5p in cells could significantly enhance the ferroptosis induced by erastin.	Human, mice	MIR149 :-: MKL-1, MKL-1 :+: (system Xc-), (system Xc-) :-: Ferroptosis	Validated	0	_NA_	_NA_	37781038	_NA_	03/08/2024	FerrDb team	RNA, micro
Ferroptosis	miR-19b-3p	_NA_	_NA_	_NA_	OA-FLS exosomal miR-19b-3p enhances cartilage ferroptosis and damage by sponging SLC7A11 in OA, indicating a potential linkage among synovium, cartilage, and ferroptosis during the OA process.	Human, mice	miR-19b-3p :-: SLC7A11, SLC7A11 :-: Ferroptosis	Validated	0	_NA_	_NA_	37691947	_NA_	03/08/2024	FerrDb team	RNA, micro
Ferroptosis	CHAC1	HGNC:28680	ENSG00000128965	_NA_	CHAC1 as a Novel Contributor of Ferroptosis in Retinal Pigment Epithelial Cells with Oxidative Damage.	Human, mice	CHAC1 :+: Ferroptosis	Validated	0	_NA_	Q9BUX1	36675091	_NA_	03/14/2024	FerrDb team	gene with protein product
Ferroptosis	GJA1	HGNC:4274	ENSG00000152661	_NA_	Together, inhibition of CX43 could alleviate ferroptosis after SCI.	Human	GJA1 :+: Ferroptosis	Validated	0	_NA_	P17302	37391124	CX43 in article.	03/14/2024	FerrDb team	gene with protein product
Ferroptosis	MIR129-2	HGNC:31513	ENSG00000199077	_NA_	Next, we confirmed that miR-129-2-3p promoted the LPS-induced polarization of M1 phenotype in macrophages via the detection of Arg-1 and iNOS levels; miR-129-2-3p promoted the LPS-induced ferroptosis in macrophages.	Mice	MIR129-2 :-: SMAD3, SMAD3 :+: GPX4, GPX4 :-: Ferroptosis	Validated	0	_NA_	_NA_	37926174	_NA_	03/15/2024	FerrDb team	RNA, micro
Ferroptosis	DYRK1A	HGNC:3091	ENSG00000157540	_NA_	Taken together, suppression of DYRK1a expression can inhibit ferroptosis and attenuate MIRI in OGD/R cells.	Rat	DYRK1A :-: SLC7A11, SLC7A11 :+: GPX4, GPX4 :-: Ferroptosis	Validated	0	_NA_	Q13627	37702441	_NA_	03/15/2024	FerrDb team	gene with protein product
Ferroptosis	SOX8	HGNC:11203	ENSG00000005513	_NA_	Furthermore, the overexpression of SOX8 enhances the process of ferroptosis by upregulating the expression of genes associated with ferroptosis and elevating intracellular levels of ferrous ion.	Human, mice	SOX8 :+: Ferroptosis	Validated	0	_NA_	P57073	38142583	_NA_	03/15/2024	FerrDb team	gene with protein product
Ferroptosis	WTAP	HGNC:16846	ENSG00000146457	_NA_	Importantly, inhibition of either WTAP or YTHDC2 effectively prevented ferroptosis and suppressed HCC development in both in vitro and in vivo models.	Human, mice	WTAP :+: YTHDC2, YTHDC2 :+: ATG5, ATG5 :+: Ferroptosis	Validated	0	_NA_	Q15007	38056309	_NA_	03/15/2024	FerrDb team	gene with protein product
Ferroptosis	YTHDC2	HGNC:24721	ENSG00000047188	_NA_	Importantly, inhibition of either WTAP or YTHDC2 effectively prevented ferroptosis and suppressed HCC development in both in vitro and in vivo models.	Human, mice	YTHDC2 :+: ATG5, ATG5 :+: Ferroptosis	Validated	0	_NA_	Q9H6S0	38056309	_NA_	03/15/2024	FerrDb team	gene with protein product
Ferroptosis	FOXN4	HGNC:21399	ENSG00000139445	_NA_	We found that knockdown of FOXN4 alleviated oxidative stress, inhibited ROS production, and inhibited ferroptosis in MIR-injured tissues and cardiomyocytes.	Mice	FOXN4 :+: ( HIF-1??/MMP2 ), ( HIF-1??/MMP2 ) :+: Ferroptosis	Validated	0	_NA_	Q96NZ1	37605566	_NA_	03/15/2024	FerrDb team	gene with protein product
Ferroptosis	HOXD10	HGNC:5133	ENSG00000128710	_NA_	Silencing of HOXD10 Attenuated the Promotion of Ferroptosis by Gastrodin in Glioma Cells.	Human, mice	HOXD10 :+: ACSL4, ACSL4 :+: Ferroptosis	Validated	0	_NA_	P28358	38138552	_NA_	03/21/2024	FerrDb team	gene with protein product
Ferroptosis	MIR324	HGNC:31767	ENSG00000199053	_NA_	Meanwhile, overexpression of miR-324-3p was found to increase the levels of ROS and MDA in serum (Figure 2), indicating that miR-324-3p aggravated the ferroptosis of liver-damaged cells in sepsis-induced mice.	Mice	MIR324 :+: Ferroptosis	Validated	0	_NA_	_NA_	38063103	_NA_	03/21/2024	FerrDb team	RNA, micro
Ferroptosis	SNHG1	HGNC:32688	ENSG00000255717	_NA_	LncRNA SNHG1 knockdown inhibits hyperglycemia induced ferroptosis via miR-16-5p/ACSL4 axis to alleviate diabetic nephropathy.	Human, mice	SNHG1 :-: MIR16, MIR16 :-: ACSL4, ACSL4 :+: Ferroptosis	Validated	0	_NA_	_NA_	37315165	_NA_	03/21/2024	FerrDb team	RNA, long non-coding
Ferroptosis	PIM3	HGNC:19310	ENSG00000198355	_NA_	Silencing of PIM3 inhibited ferroptosis, which resulted in alleviated myocardial I/R-induced damage and improved H9c2 cell survival.	Human, rat	PIM3 :+: Ferroptosis	Validated	0	_NA_	Q86V86	38148455	_NA_	03/21/2024	FerrDb team	gene with protein product
Ferroptosis	SLC39A8	HGNC:20862	ENSG00000138821	_NA_	These results suggest that suppressing ZIP8 could protect RAW264.7 cells from LPS-induced ferroptosis.	Human, mice	SLC39A8 :+: Ferroptosis	Validated	0	_NA_	Q9C0K1	38103342	ZIP8 in article.	03/21/2024	FerrDb team	gene with protein product
Ferroptosis	circSLC8A1	_NA_	_NA_	_NA_	Circular RNA SLC8A1 triggers hippocampal neuronal ferroptosis by regulating FUS-mediated ATF3 mRNA stability in epilepsy.	Human, rat	circSLC8A1 :+: FUS, FUS :+: ATF3, ATF3 :+: Ferroptosis	Validated	0	_NA_	_NA_	37918704	_NA_	03/22/2024	FerrDb team	RNA, circo
Ferroptosis	ATF3	HGNC:785	ENSG00000162772	_NA_	Knockdown of circSLC8A1 or ATF3 inhibited Mg2+-free-induced human neurons-hippocampal cell ferroptosis.	Human, rat	ATF3 :+: Ferroptosis	Validated	0	_NA_	P18847	37918704	_NA_	03/22/2024	FerrDb team	gene with protein product
Ferroptosis	ERK	HGNC:3393	ENSG00000133216	_NA_	ERK inhibitor attenuated ferroptosis in brain cells caused by MC-LR.	Human, mice	ERK :+: MAPK, MAPK :+: Ferroptosis	Validated	0	_NA_	P29323	37913581	_NA_	03/22/2024	FerrDb team	gene with protein product
Ferroptosis	TRIM21	HGNC:11312	ENSG00000132109	_NA_	TRIM21 ubiquitylates GPX4 and promotes ferroptosis to aggravate ischemia/reperfusion-induced acute kidney injury.	Human, mice	TRIM21 :-: GPX4, GPX4 :-: Ferroptosis	Validated	0	Supressor in PMID 37587773.	P19474	36958437	_NA_	03/28/2024	FerrDb team	gene with protein product
Ferroptosis	ATM	HGNC:795	ENSG00000149311	_NA_	Pharmacological inhibition or genetic ablation of ATM significantly antagonizes ferroptosis.	Mice	ATM :+: NCOA4, NCOA4 :+: Ferroptosis	Validated	0	_NA_	Q13315	36752571	_NA_	03/29/2024	FerrDb team	gene with protein product
Ferroptosis	HNF4A	HGNC:5024	ENSG00000101076	_NA_	Knockdown of HNF4A inhibited ferroptosis in A549 cells while overexpression of HNF4A promoted ferroptosis in H23 cells.	Human	HNF4A :+: POR, POR :+: Ferroptosis	Validated	0	_NA_	P41235	37180584	_NA_	03/29/2024	FerrDb team	gene with protein product
Ferroptosis	ADGRF5	HGNC:19030	ENSG00000069122	_NA_	GPR116 promotes ferroptosis in sepsis-induced liver injury by suppressing system Xc-/GSH/GPX4	Mice	ADGRF5 :-: (system Xc?€?/GSH/GPX4), (system Xc?€?/GSH/GPX4) :-: Ferroptosis	Validated	0	_NA_	Q8IZF2	37266730	GPR116 in article.	03/29/2024	FerrDb team	gene with protein product
Ferroptosis	NCOA4	HGNC:7671	ENSG00000266412	_NA_	Functionally, NCOA4 knockdown inhibited ferroptosis and alleviated HL-1 cell death induced by PM2.5.	Mice	NCOA4 :+: Ferroptosis	Validated	0	_NA_	Q13772	36610517	_NA_	03/29/2024	FerrDb team	gene with protein product
Ferroptosis	USP24	HGNC:12623	ENSG00000162402	_NA_	These findings show that USP24 upregulates NF-??B to promote ferroptosis in DCM.	Mice, rat	USP24 :+: NF-??B, NF-??B :+: Ferroptosis	Validated	0	_NA_	Q9UPU5	38056575	_NA_	03/29/2024	FerrDb team	gene with protein product
Ferroptosis	ALOX5	HGNC:435	ENSG00000012779	_NA_	ALOX5 Knockout increased ferroptosis resistance of BCa cells in vivo.	Human, mice	ALOX5 :+: Ferroptosis	Validated	0	_NA_	P09917	38062004	_NA_	03/29/2024	FerrDb team	gene with protein product
Ferroptosis	EGR1	HGNC:3238	ENSG00000120738	_NA_	Collectively, these findings suggest that EGR1 may sensitize BCa cells to ferroptosis by transcriptionally activating ALOX5.	Human, mice	EGR1 :+: ALOX5, ALOX5 :+: Ferroptosis	Validated	0	_NA_	P18146	38062004	_NA_	03/29/2024	FerrDb team	gene with protein product
Ferroptosis	IRF8	HGNC:5358	ENSG00000140968	_NA_	The above findings determined that IRF8 represses p53 to maintain tumor cell sensitivity to ferroptosis, and the loss of IRF8 expression or function decreases tumor cell sensitivity to CTL-induced ferroptosis and promotes tumor growth in vivo.	Mice	IRF8 :-: p53, p53 :-: Ferroptosis	Validated	0	_NA_	Q02556	36672246	_NA_	03/29/2024	FerrDb team	gene with protein product
Ferroptosis	ACSL4	HGNC:3571	ENSG00000068366	_NA_	As-IV promoted the transcription of Fto by upregulating Atf3, resulting in decreased m6??A levels of Acsl4, thus, improving neuronal injury in IS by inhibiting ferroptosis.	Mice	ACSL4??:+:??Ferroptosis	Validated	0	_NA_	O60488	37300304	_NA_	04/12/2024	FerrDb team	gene with protein product
Ferroptosis	CHAC1	HGNC:28680	ENSG00000128965	_NA_	CHAC1 promotes cell ferroptosis and enhances radiation sensitivity in thyroid carcinoma.	Human	CHAC1 :+: PTGS2, PTGS2 :+: Ferroptosis	Validated	0	_NA_	Q9BUX1	38247333	_NA_	04/09/2024	FerrDb team	gene with protein product
Ferroptosis	PTEN	HGNC:9588	ENSG00000171862	_NA_	These results indicated that PTEN could promote ferroptosis by regulating related molecules.	Human, mice	PTEN :+: Ferroptosis	Validated	0	_NA_	P60484	38124152	_NA_	04/09/2024	FerrDb team	gene with protein product
Ferroptosis	HECTD3	HGNC:26117	ENSG00000126107	_NA_	Thus, HECTD3 could suppress SLC7A11 levels to attenuate the SLC7A11-mediated cystine uptake, leading to enhanced CRC ferroptosis.	Human, mice	HECTD3 :-: SLC7A11, SLC7A11 :-: Ferroptosis	Validated	0	_NA_	Q5T447	37422058	_NA_	04/09/2024	FerrDb team	gene with protein product
Ferroptosis	YAP1	HGNC:16262	ENSG00000137693	_NA_	Specifically, our results suggest that the oncoprotein YAP1 upregulated the expression of ACSL4 in response to JEV infection, which whereafter promotes the neuronal ferroptosis.	Human, mice, hamster	YAP1 :+: ACSL4, ACSL4 :+: Ferroptosis, YAP1 :-: GPX4, GPX4 :-: Ferroptosis	Validated	0	_NA_	P46937	38104890	_NA_	04/12/2024	FerrDb team	gene with protein product
Ferroptosis	ATG16L1	HGNC:21498	ENSG00000085978	_NA_	The upregulation of ATG16L1 antagonized the inhibitory effect of MGST1 on ferroptosis.	Human	ATG16L1 :+: Ferroptosis	Validated	0	_NA_	Q676U5	37161854	_NA_	04/12/2024	FerrDb team	gene with protein product
Ferroptosis	BACH1	HGNC:935	ENSG00000156273	_NA_	Re-expression of BACH1 induces ferroptosis.	Mice	BACH1 :-: FSP1, FSP1 :-: Ferroptosis	Validated	0	_NA_	O14867	37094356	_NA_	04/12/2024	FerrDb team	gene with protein product
Ferroptosis	IRF1	HGNC:6116	ENSG00000125347	_NA_	IRF1 suppresses colon cancer proliferation by reducing SPI1-mediated transcriptional activation of GPX4 and promoting ferroptosis	Human, mice	IRF1 :-: SPI1, SPI1 :+: GPX4, GPX4 :-: Ferroptosis	Validated	0	_NA_	P10914	37517591	_NA_	04/12/2024	FerrDb team	gene with protein product
Ferroptosis	TFR1	HGNC:11763	ENSG00000072274	_NA_	This confirms that autophagy suppresses ferroptosis via the degradation of TFR1 and alleviates cognitive dysfunction in mice with SAE.	Mice	TFR1 :+: Ferroptosis	Validated	0	_NA_	P02786	37341832	_NA_	04/12/2024	FerrDb team	gene with protein product
Ferroptosis	ALOX5	HGNC:435	ENSG00000012779	_NA_	ALOX5 inhibition protects against dopaminergic neurons undergoing ferroptosis.	Human, mice	ALOX5 :+: Ferroptosis	Validated	0	_NA_	P09917	37121496	_NA_	04/17/2024	FerrDb team	gene with protein product
Ferroptosis	HECW1	HGNC:22195	ENSG00000002746	_NA_	HECW1 exerts tumor-suppressive function by inducing ferroptosis in glioma cells.	Human, mice	HECW1 :-: ZNF350, ZNF350 :-: NCOA4, NCOA4 :+: Ferroptosis	Validated	0	_NA_	Q76N89	38049396	_NA_	04/17/2024	FerrDb team	gene with protein product
Ferroptosis	TP53	HGNC:11998	ENSG00000141510	_NA_	Taken together, these data suggest that p53 deficiency attenuates the ferroptosis of HS-treated MLE-12 cells.	Human, mice	TP53 :-: SLC7A11, SLC7A11 :-: Ferroptosis	Validated	0	_NA_	P04637	37695738	p53 in article.	04/18/2024	FerrDb team	gene with protein product
Ferroptosis	TNFAIP3	HGNC:11896	ENSG00000118503	_NA_	Western blot further confirmed that sh-A20 BV2 cells inhibited OGD/R-induced ferroptosis.	Mice	TNFAIP3 :+: (I??B??/NF??B/iNOS), (I??B??/NF??B/iNOS) :+: Ferroptosis	Validated	0	_NA_	P21580	36891829	A20 in article.	04/18/2024	FerrDb team	gene with protein product
Ferroptosis	PHKG2	HGNC:8931	ENSG00000156873	_NA_	In conclusion, PHKG2 facilitates RSL3-induced ferroptosis in H. pylori-positive GC cells by promoting ALOX5 expression.	Human	PHKG2 :+: ALOX5, ALOX5 :+: Ferroptosis	Validated	0	_NA_	P15735	36948350	_NA_	04/18/2024	FerrDb team	gene with protein product
Ferroptosis	HMOX1	HGNC:5013	ENSG00000100292	_NA_	HO-1 can increase the accumulation of ferrous in the cell to induce ferroptosis.	Human, mice	HMOX1 :+: Ferroptosis	Validated	0	_NA_	P09601	36696656	_NA_	04/24/2024	FerrDb team	gene with protein product
Ferroptosis	MIR509-1	HGNC:32146	ENSG00000208000	_NA_	miR-509-5p promotes colorectal cancer cell ferroptosis by targeting SLC7A11.	Human	MIR509-1 :-: SLC7A11, SLC7A11 :-: Ferroptosis	Validated	0	_NA_	_NA_	37229918	_NA_	04/24/2024	FerrDb team	RNA, micro
Ferroptosis	ACSL4	HGNC:3571	ENSG00000068366	_NA_	Depletion of either ACSL4 or MBOAT7 alone rendered control cells resistant to ferroptosis, while MMD OE alone sensitized control cells to ferroptosis (Figures 4B and 4D).	Human	ACSL4 :+: Ferroptosis	Validated	0	_NA_	O60488	37691145	_NA_	04/26/2024	FerrDb team	gene with protein product
Ferroptosis	MBOAT7	HGNC:15505	ENSG00000125505	_NA_	Depletion of either ACSL4 or MBOAT7 alone rendered control cells resistant to ferroptosis, while MMD OE alone sensitized control cells to ferroptosis (Figures 4B and 4D).	Human	MBOAT7 :+: Ferroptosis	Validated	0	_NA_	Q96N66	37691145	_NA_	04/26/2024	FerrDb team	gene with protein product
Ferroptosis	MMD	HGNC:7153	ENSG00000108960	_NA_	MMD increases ferroptosis susceptibility in an ACSL4- and MBOAT7-dependent manner	Human	MMD :+: ACSL4, ACSL4 :+: Ferroptosis, MMD :+: MBOAT7, MBOAT7 :+: Ferroptosis	Validated	0	_NA_	Q15546	37691145	_NA_	04/26/2024	FerrDb team	gene with protein product
Ferroptosis	CHAC1	HGNC:28680	ENSG00000128965	_NA_	CHAC1 induced by cystine deprivation accelerates GSH depletion and facilitates ferroptosis.	Human, mice	CHAC1 :+: (GCN2/eIF2??/ATF4), (GCN2/eIF2??/ATF4) :+: Ferroptosis	Validated	0	_NA_	Q9BUX1	37553341	_NA_	04/26/2024	FerrDb team	gene with protein product
Ferroptosis	METTL3	HGNC:17563	ENSG00000165819	_NA_	Functionally, METTL3 silencing repressed the ferroptosis phenotype induced by LPS.	Rat	METTL3 :+: YTHDF2, YTHDF2 :-: SLC7A11, SLC7A11 :-: Ferroptosis	Validated	0	_NA_	Q86U44	36645573	_NA_	04/26/2024	FerrDb team	gene with protein product
Ferroptosis	NHLRC1	HGNC:21576	ENSG00000187566	_NA_	Knockdown of NHLRC1 decreases RSL3-induced ferroptosis in cardiomyocytes	Mice, rat	NHLRC1 :-: FXN, FXN :-: Ferroptosis	Validated	0	_NA_	Q6VVB1	37343689	_NA_	04/26/2024	FerrDb team	gene with protein product
Ferroptosis	TP53	HGNC:11998	ENSG00000141510	_NA_	These observations suggest that TP53 sensitizes lung cancer cells to ferroptosis, whereas mutant TP53 does the opposite.	Human, mice	TP53 :-: FOXM1, FOXM1 :-: Ferroptosis	Validated	0	_NA_	P04637	37236507	_NA_	05/08/2024	FerrDb team	gene with protein product
Ferroptosis	RBM3	HGNC:9900	ENSG00000102317	_NA_	RBM3 promotes ferroptosis in endometrial cancer cells.	Human, mice	RBM3 :-: SLC7A11, SLC7A11 :-: Ferroptosis	Validated	0	_NA_	P98179	37170022	_NA_	05/08/2024	FerrDb team	gene with protein product
Ferroptosis	ITPR1	HGNC:6180	ENSG00000150995	_NA_	IP3R inhibition protected HK-2 cells from ferroptosis induced by C5b-9 deposition.	Human, mice	ITPR1 :+: Ferroptosis	Deduced	0	_NA_	Q14643	37383224	_NA_	05/08/2024	FerrDb team	gene with protein product
Ferroptosis	ITPR2	HGNC:6181	ENSG00000123104	_NA_	IP3R inhibition protected HK-2 cells from ferroptosis induced by C5b-9 deposition.	Human, mice	ITPR2 :+: Ferroptosis	Deduced	0	_NA_	Q14571	37383224	_NA_	05/08/2024	FerrDb team	gene with protein product
Ferroptosis	ITPR3	HGNC:6182	ENSG00000096433	_NA_	IP3R inhibition protected HK-2 cells from ferroptosis induced by C5b-9 deposition.	Human, mice	ITPR3 :+: Ferroptosis	Deduced	0	_NA_	Q14573	37383224	_NA_	05/08/2024	FerrDb team	gene with protein product
Ferroptosis	AGTR2	HGNC:338	ENSG00000180772	_NA_	Similar data were also obtained in blocking AT2R and further analysis showed that AT2R was able to fully induce cell ferroptosis under the same conditions.	Human	AGTR2 :+: p53, p53 :-: SLC7A11, SLC7A11 :-: ALOX12, ALOX12 :+: Ferroptosis	Validated	0	_NA_	P50052	36860117	AT2R in article.	05/10/2024	FerrDb team	gene with protein product
Ferroptosis	MIR144	HGNC:31531	ENSG00000283819	_NA_	Taken together, these data suggest that overexpression of miR-144-3p blocks the inhibition of UTI on LPS-induced ferroptosis.	Mice	MIR144 :-: SLC7A11, SLC7A11 :-: Ferroptosis	Validated	0	_NA_	_NA_	37819479	_NA_	05/10/2024	FerrDb team	RNA, micro
Ferroptosis	METTL1	HGNC:7030	ENSG00000037897	_NA_	Further results confirmed that METTL1 enhances cell ferroptosis by targeting FTH1 and primary (pri)-miR-26a, promoting their maturity by enhancing RNA stability dependent on m7G methylation.	Human, mice	METTL1 :+: miR-26a-5p, miR-26a-5p :-: FTH1, FTH1 :-: Ferroptosis	Validated	0	_NA_	Q9UBP6	38040806	_NA_	05/10/2024	FerrDb team	gene with protein product
Ferroptosis	miR-194-5p	_NA_	_NA_	_NA_	Altogether, the abovementioned findings highlighted that down-regulation of miR-194-5p could partially reverse the effect of GA on alleviating neuronal injury in TLE young rats via inhibition of ferroptosis.	Rat	miR-194-5p :+: PTGS2, PTGS2 :+: Ferroptosis	Validated	0	_NA_	_NA_	36647717	_NA_	05/10/2024	FerrDb team	RNA, micro
Ferroptosis	EDN1	HGNC:3176	ENSG00000078401	_NA_	ET-1 provoked ferroptosis in vitro, the response was nullified by the ETA receptor antagonist BQ123 and mitophagy inducer CsA.	Mice	EDN1 :+: Ferroptosis	Validated	0	_NA_	P05305	37963542	ET-1 in article.	05/10/2024	FerrDb team	gene with protein product
Ferroptosis	HIF1A	HGNC:4910	ENSG00000100644	_NA_	Propofol inhibited ferroptosis by down-regulating HIF-1?? in OGD/R-treated HT22 cells.	Mice	HIF1A :+: YTHDF1, YTHDF1 :+: BECN1, BECN1 :+: Ferroptosis	Validated	0	_NA_	Q16665	37614036	_NA_	05/10/2024	FerrDb team	gene with protein product
Ferroptosis	EBF3	HGNC:19087	ENSG00000108001	_NA_	Knockdown of EBF3 abrogated Bmal1 silencing?€?mediated facilitation of RSL3?€?induced ferroptosis.	Human, mice	EBF3 :+: ALOX15, ALOX15 :+: Ferroptosis	Validated	0	_NA_	Q9H4W6	37271497	_NA_	05/15/2024	FerrDb team	gene with protein product
Ferroptosis	ALOX15	HGNC:433	ENSG00000161905	_NA_	Knockdown of ALOX15 suppressed EBF3 overexpression?€?mediated promotion of RSL3?€?induced ferroptosis of AML cells.	Human, mice	ALOX15 :+: Ferroptosis	Validated	0	_NA_	P16050	37271497	_NA_	05/15/2024	FerrDb team	gene with protein product
Ferroptosis	hsa_circ_0057105	_NA_	_NA_	_NA_	Animal studies confirmed that hsa_circ_0057105 increased the metastatic ability and ferroptosis sensitivity of RCC cells in vivo.	Human, mice	hsa_circ_0057105 :-: miR-577, miR-577 :-: COL1A1, COL1A1 :+: VDAC2, VDAC2 :+: Ferroptosis	Validated	0	_NA_	_NA_	37496319	_NA_	05/24/2024	FerrDb team	RNA, circ
Ferroptosis	ChREP-beta	_NA_	_NA_	_NA_	Quantitative proteomic analysis and experimental verification results suggest that ChREP-?? overexpression leads to ferroptosis of renal tubular epithelial cells and kidney injury.	Human, mice	ChREP-beta :+: TXNIP, TXNIP :+: Ferroptosis	Validated	0	_NA_	_NA_	36828294	Carbohydrate response element-binding protein	05/24/2024	FerrDb team	gene with protein product
Ferroptosis	TXNIP	HGNC:16952	ENSG00000265972	_NA_	TXNIP can initiate ferroptosis and eventually contribute to high fructose-induced renal tubular epithelial cell damage.	Human, mice	TXNIP :+: Ferroptosis	Validated	0	_NA_	Q9H3M7	36828294	_NA_	05/24/2024	FerrDb team	gene with protein product
Ferroptosis	NCOA4	HGNC:7671	ENSG00000266412	_NA_	NCOA4 knockdown decelerated BeSO4-induced ferritinophagy and ferroptosis in 16HBE cells	Human	NCOA4 :-: FTH1, FTH1 :-: Ferroptosis	Validated	0	_NA_	Q13772	36843388	_NA_	05/24/2024	FerrDb team	gene with protein product
Ferroptosis	PPM1K	HGNC:25415	ENSG00000163644	_NA_	BT2, Fer-1, and PPM1K knockdown mitigated BCAA induced neuronal ferroptosis.	Mice, rat	PPM1K :-: GPX4, GPX4 :-: Ferroptosis	Validated	0	_NA_	Q8N3J5	37752100	_NA_	05/31/2024	FerrDb team	gene with protein product
Ferroptosis	ZNF8	HGNC:13154	ENSG00000278129	_NA_	In addition, we found that overexpression of ZNF8, which is a transcription factor, reduced intracellular miR-552-5p levels and enhanced sensitivity to ferroptosis.	Human, mice	ZNF8 :-: miR-552-5p, miR-552-5p :-: ACSL4, ACSL4 :+: Ferroptosis	Validated	0	_NA_	P17098	37126948	_NA_	06/07/2024	FerrDb team	gene with protein product
Ferroptosis	SLC7A11-AS1	HGNC:44064	ENSG00000250033	_NA_	SLC7A11-AS1 overexpression diminished SLC7A11 levels, leading to the ferroptosis of MM cells.	Human, mice	SLC7A11-AS1 :-: SLC7A11, SLC7A11 :-: Ferroptosis	Validated	0	_NA_	_NA_	38001343	_NA_	06/07/2024	FerrDb team	RNA, long non-coding
Ferroptosis	ALKBH5	HGNC:25996	ENSG00000091542	_NA_	ALKBH5 decreases SLC7A11 expression by erasing m6A modification and promotes the ferroptosis of colorectal cancer cells.	Human, mice	ALKBH5 :-: SLC7A11, SLC7A11 :-: Ferroptosis	Validated	0	_NA_	Q6P6C2	36820954	_NA_	06/07/2024	FerrDb team	gene with protein product
Ferroptosis	GSK3B	HGNC:4617	ENSG00000082701	_NA_	Inhibition of GSK-3?? using SB216763 alleviated LECs ferroptosis.	Human, mice	GSK3B :+: Ferroptosis	Validated	0	_NA_	P49841	37156294	_NA_	06/07/2024	FerrDb team	gene with protein product
Ferroptosis	ACSL4	HGNC:3571	ENSG00000068366	_NA_	Reduced ACSL4 subsequently blocks the biosynthesis of polyunsaturated fatty acid containing lipids, thereby inhibiting lipid peroxidation and ferroptosis, a unique iron-dependent form of oxidative cell death.	Human, mice	ACSL4 :+: Ferroptosis	Validated	0	_NA_	O60488	37428466	_NA_	06/07/2024	FerrDb team	gene with protein product
Ferroptosis	HDAC6	HGNC:14064	ENSG00000094631	_NA_	After using the HDAC6 inhibitor, ACY1215, SFN further reduced HDAC6 expression and inhibited ferroptosis, indicating that SFN may inhibit ferroptosis by regulating HDAC6 activity.	Mice	HDAC6 :+: Ferroptosis	Validated	0	_NA_	Q9UBN7	37620223	_NA_	06/07/2024	FerrDb team	gene with protein product
Ferroptosis	E2F1	HGNC:3113	ENSG00000101412	_NA_	Here, we showed that RB1 loss/E2F activation sensitized cancer cells to ferroptosis, a form of regulated cell death driven by iron-dependent lipid peroxidation, by upregulating expression of ACSL4 and enriching ACSL4-dependent arachidonic acid-containing phospholipids, which are key components of ferroptosis execution.	Human, mice	E2F1 :+: ACSL4, ACSL4 :+: Ferroptosis	Validated	0	E2F in article.	Q01094	36928314	_NA_	06/07/2024	FerrDb team	gene with protein product
Ferroptosis	E2F2	HGNC:3114	ENSG00000007968	_NA_	Here, we showed that RB1 loss/E2F activation sensitized cancer cells to ferroptosis, a form of regulated cell death driven by iron-dependent lipid peroxidation, by upregulating expression of ACSL4 and enriching ACSL4-dependent arachidonic acid-containing phospholipids, which are key components of ferroptosis execution.	Human, mice	E2F2 :+: ACSL4, ACSL4 :+: Ferroptosis	Validated	0	E2F in article.	Q14209	36928314	_NA_	06/07/2024	FerrDb team	gene with protein product
Ferroptosis	E2F3	HGNC:3115	ENSG00000112242	_NA_	Here, we showed that RB1 loss/E2F activation sensitized cancer cells to ferroptosis, a form of regulated cell death driven by iron-dependent lipid peroxidation, by upregulating expression of ACSL4 and enriching ACSL4-dependent arachidonic acid-containing phospholipids, which are key components of ferroptosis execution.	Human, mice	E2F3 :+: ACSL4, ACSL4 :+: Ferroptosis	Validated	0	E2F in article.	O00716	36928314	_NA_	06/07/2024	FerrDb team	gene with protein product
Ferroptosis	BRD4	HGNC:13575	ENSG00000141867	_NA_	Inhibition of BRD4 decreased the sensitivity of osteosarcoma cells to erastin-induced ferroptosis.	Human, mice	BRD4 :+: SRPK2, SRPK2 :+: SRSF2, SRSF2 :+: ACSL3, ACSL3 :+: Ferroptosis	Validated	0	_NA_	O60885	37993451	_NA_	06/07/2024	FerrDb team	gene with protein product
Ferroptosis	WNT5A	HGNC:12784	ENSG00000114251	_NA_	The presence of Wnt5a/Ca2+ signaling ligand Wnt5a protein increased the silica-induced macrophage ferroptosis by activating ER-mediated immunoglobulin heavy chain binding protein (Bip)-C/EBP homology protein (Chop) signaling cascade, reducing the expression of negative regulators of ferroptosis, glutathione peroxidase 4 (Gpx4) and solute carrier family 7 member 11 (Slc7a11), subsequentially incre…	Mice	WNT5A :+: (Bip/Chop), (Bip/Chop) :-: GPX4, GPX4 :-: Ferroptosis, (Bip/Chop) :-: SLC7A11, SLC7A11 :-: Ferroptosis	Validated	0	_NA_	P41221	37075931	_NA_	06/07/2024	FerrDb team	gene with protein product
Ferroptosis	MCOLN1	HGNC:13356	ENSG00000090674	_NA_	TRPML1 contributes to antimony-induced nephrotoxicity by initiating ferroptosis via chaperone-mediated autophagy.	Human, mice	MCOLN1 :-: GPX4, GPX4 :-: Ferroptosis	Validated	0	_NA_	Q9GZU1	38097005	TRPML1 in article.	06/14/2024	FerrDb team	gene with protein product
Ferroptosis	KCNQ1OT1	HGNC:6295	ENSG00000269821	_NA_	KCNQ1OT1 upregulation aggravated ferroptosis and hepatic injury during I/R.	Mice	KCNQ1OT1 :+: SRSF1, SRSF1 :+: ACSL4, ACSL4 :+: Ferroptosis	Validated	0	_NA_	_NA_	36717099	_NA_	06/14/2024	FerrDb team	RNA, long non-coding
Ferroptosis	TFRC	HGNC:11763	ENSG00000072274	_NA_	TFRC knockdown (KD) decreased artesunate (AS)-induced ferroptosis in HCC cell lines.	Human	TFRC :+: Ferroptosis	Validated	0	_NA_	P02786	37548836	_NA_	06/14/2024	FerrDb team	gene with protein product
Ferroptosis	HMGB2	HGNC:5000	ENSG00000164104	_NA_	HMGB2 Deficiency Mitigates Abdominal Aortic Aneurysm by Suppressing Ang-II-Caused Ferroptosis and Inflammation via NF- ???? Pathway.	Human, mice	HMGB2 :+: NF-????, NF-???? :+: Ferroptosis	Validated	0	_NA_	P26583	38148870	_NA_	06/21/2024	FerrDb team	gene with protein product
Ferroptosis	ORMDL3	HGNC:16038	ENSG00000172057	_NA_	ORMDL3 promoted Alzheimer's disease, and increased oxidative response and ferroptosis in a model of AD.	Human, mice	ORMDL3 :+: (PERK/ATF4/HSPA5), (PERK/ATF4/HSPA5) :-: GPX4, GPX4 :-: Ferroptosis	Validated	0	_NA_	Q8N138	36680386	_NA_	06/21/2024	FerrDb team	gene with protein product
Ferroptosis	MIR144	HGNC:31531	ENSG00000283819	_NA_	Overexpression of miR-144-3p can promote ferroptosis, reduce the survival ability of OS cells, and prevent the progression of OS.	Human, mice	MIR144 :-: ZEB1, ZEB1 :-: Ferroptosis	Validated	0	_NA_	_NA_	37461104	_NA_	06/21/2024	FerrDb team	RNA, micro
Ferroptosis	TCL6	HGNC:13463	ENSG00000187621	_NA_	The knockdown of TCL6 increased HTR-8/SVneo cell viability and invasion but inhibited cell apoptosis, inflammation, and ferroptosis while inhibition of miR-485-5p could reverse this through TFRC regulation.	Human	TCL6 :-: miR-485-5p, miR-485-5p :-: TFRC, TFRC :+: Ferroptosis	Validated	0	_NA_	_NA_	37420113	_NA_	06/21/2024	FerrDb team	RNA, long non-coding
Ferroptosis	GAS1	HGNC:4165	ENSG00000180447	_NA_	GAS1 Promotes Ferroptosis of Liver Cells in Acetaminophen-Induced Acute Liver Failure.	Human, mice	GAS1 :+: p53, p53 :-: SLC7A11, SLC7A11 :+: GPX4, GPX4 :-: Ferroptosis	Validated	0	_NA_	P54826	37859699	_NA_	06/21/2024	FerrDb team	gene with protein product
Ferroptosis	PDE4A	HGNC:8780	ENSG00000065989	_NA_	Inhibition of PDE4 Decreased Ferroptosis to Alleviate Colitis In Vivo.	Human, mice	PDE4A :-: (PKA/CREB), (PKA/CREB) :-: Ferroptosis	Validated	0	_NA_	P27815	37501933	_NA_	06/21/2024	FerrDb team	gene with protein product
Ferroptosis	PDE4B	HGNC:8781	ENSG00000184588	_NA_	Inhibition of PDE4 Decreased Ferroptosis to Alleviate Colitis In Vivo.	Human, mice	PDE4B :-: (PKA/CREB), (PKA/CREB) :-: Ferroptosis	Validated	0	_NA_	Q07343	37501933	_NA_	06/21/2024	FerrDb team	gene with protein product
Ferroptosis	PDE4C	HGNC:8782	ENSG00000105650	_NA_	Inhibition of PDE4 Decreased Ferroptosis to Alleviate Colitis In Vivo.	Human, mice	PDE4C :-: (PKA/CREB), (PKA/CREB) :-: Ferroptosis	Validated	0	_NA_	Q08493	37501933	_NA_	06/21/2024	FerrDb team	gene with protein product
Ferroptosis	PDE4D	HGNC:8783	ENSG00000113448	_NA_	Inhibition of PDE4 Decreased Ferroptosis to Alleviate Colitis In Vivo.	Human, mice	PDE4D :-: (PKA/CREB), (PKA/CREB) :-: Ferroptosis	Validated	0	_NA_	Q08499	37501933	_NA_	06/21/2024	FerrDb team	gene with protein product
Ferroptosis	RBMS1	HGNC:9907	ENSG00000153250	_NA_	Mechanistically, RBMS1 overexpression inhibited HCC cell growth by attenuating the expression of glutathione peroxidase 4 (GPX4) and further facilitated ferroptosis in vitro and in vivo.	Human, mice	RBMS1 :+: Ferroptosis	Validated	0	_NA_	P29558	36989117	_NA_	06/21/2024	FerrDb team	gene with protein product
Ferroptosis	CircIDE	_NA_	_NA_	_NA_	CircIDE enhances ferroptosis and attenuates proliferation of HCC cells via miR-19b-3p/RBMS1 axis.	Human, mice	CircIDE :-: MiR-19b-3p, MiR-19b-3p :-: RBMS1, RBMS1 :+: Ferroptosis	Validated	0	_NA_	_NA_	36989117	_NA_	06/21/2024	FerrDb team	RNA, circ
Ferroptosis	ACSL4	HGNC:3571	ENSG00000068366	_NA_	ACSL4 inhibition prevents macrophage ferroptosis and alleviates fibrosis in bleomycin-induced systemic sclerosis model.	Miice	ACSL4 :+: Ferroptosis	Validated	0	_NA_	O60488	37884942	_NA_	06/28/2024	FerrDb team	gene with protein product
Ferroptosis	BACH1	HGNC:935	ENSG00000156273	_NA_	BACH1 encourages ferroptosis by activating KDM4C-mediated COX2 demethylation after cerebral ischemia-reperfusion injury.	Human, mice	BACH1 :+: KDM4C, KDM4C :+: COX2, COX2 :+: Ferroptosis	Validated	0	_NA_	O14867	37161649	_NA_	06/28/2024	FerrDb team	gene with protein product
Ferroptosis	VDAC2	HGNC:12672	ENSG00000165637	Malonylation	These results suggested that VDAC2 malonylation could result in the structure change of VDAC2, and affect the MMP and ROS production of mitochondria, and finally induced the ferroptosis of cardiomyocytes.	Mice, rat	VDAC2 :+: Ferroptosis	Validated	0	_NA_	P45880	37416771	_NA_	06/28/2024	FerrDb team	gene with protein product
Ferroptosis	POMC	HGNC:9201	ENSG00000115138	_NA_	Cytosolic POMC induces ER stress and ferroptosis by accelerating CMA-mediated Gpx4 degradation	Human, mice	POMC :-: GPX4, GPX4 :-: Ferroptosis	Validated	0	_NA_	P01189	37421621	_NA_	06/28/2024	FerrDb team	gene with protein product
Ferroptosis	SOCS1	HGNC:19383	ENSG00000185338	_NA_	SOCS1 acts as a ferroptosis driver to inhibit the progression and chemotherapy resistance of triple-negative breast cancer.	Human, mice	SOCS1 :-: GPX4, GPX4 :-: Ferroptosis	Validated	0	_NA_	O15524	37665951	_NA_	07/28/2024	FerrDb team	gene with protein product
Ferroptosis	METTL3	HGNC:17563	ENSG00000165819	_NA_	METTL3 induces HIF?€?1?? upregulation via m6A?€?IGF2BP2?€?dependent mechanism to exacerbate ferroptosis.	Human, mice	METTL3 :+: HIF?€?1??, HIF?€?1?? :+: Ferroptosis	Validated	0	_NA_	Q86U44	37715457	_NA_	07/28/2024	FerrDb team	gene with protein product
Ferroptosis	DUOX1	HGNC:3062	ENSG00000137857	_NA_	DUOX1 silencing enhanced the cell viability of LSCC cells and suppressed ferroptosis.	Human	DUOX1 :+: Ferroptosis	Validated	0	_NA_	Q9NRD9	37536262	_NA_	08/03/2024	FerrDb team	gene with protein product
Ferroptosis	MALT1	HGNC:6819	ENSG00000172175	_NA_	Inhibition of MALT1 reduces ferroptosis in rat hearts following ischemia/reperfusion via enhancing the Nrf2/SLC7A11 pathway.	Rat	MALT1 :-: (Nrf2/SLC7A11), (Nrf2/SLC7A11) :-: Ferroptosis	Validated	0	_NA_	Q9UDY8	37146710	_NA_	08/03/2024	FerrDb team	gene with protein product
Ferroptosis	IGFBP7	HGNC:5476	ENSG00000163453	_NA_	Depletion of Igfbp7 alleviates zebrafish NAFLD progression through inhibiting hepatic ferroptosis.	Zebrafish	IGFBP7 :+: Ferroptosis	Validated	0	_NA_	Q16270	37714372	_NA_	08/03/2024	FerrDb team	gene with protein product
Ferroptosis	TRIM3	HGNC:10064	ENSG00000110171	_NA_	TRIM3 facilitates ferroptosis in non-small cell lung cancer through promoting SLC7A11/xCT K11-linked ubiquitination and degradation.	Human, mice	TRIM3 :-: SLC7A11, SLC7A11 :-: Ferroptosis	Validated	0	_NA_	O75382	37978273	_NA_	08/03/2024	FerrDb team	gene with protein product
Ferroptosis	SNAI3-AS1	HGNC:28327	ENSG00000260630	_NA_	Importantly, SNAI3-AS1 enhances the anti-tumor activity of erastin by promoting ferroptosis both in vitro and in vivo.	Human, mice	SNAI3-AS1 :-: SND1, SND1 :+: Nrf2, Nrf2 :-: Ferroptosis	Validated	0	_NA_	_NA_	37202791	_NA_	08/03/2024	FerrDb team	RNA, long non-coding
Ferroptosis	lnc-MRGPRF-6:1	_NA_	_NA_	_NA_	The knockdown of lnc-MRGPRF-6:1 could alleviate ox-LDL-induced ferroptosis in macrophages.	Human	lnc-MRGPRF-6:1 :-: GPX4, GPX4 :-: Ferroptosis	Validated	0	_NA_	_NA_	37621767	_NA_	08/03/2024	FerrDb team	RNA, long non-coding
Ferroptosis	FDX1	HGNC:3638	ENSG00000137714	_NA_	FDX1 was a novel ferroptosis promoter in Leydig cells.	Human	FDX1 :+: Ferroptosis	Validated	0	_NA_	P10109	37517308	_NA_	08/03/2024	FerrDb team	gene with protein product
Ferroptosis	RUNX3	HGNC:10473	ENSG00000020633	_NA_	Functional experiments reveal that RUNX3 can induce ferroptosis of GBC cells in vitro and in vivo.	Human, mice	RUNX3 :+: ING1, ING1 :+: p53, p53 :-: SLC7A11, SLC7A11 :-: Ferroptosis	Validated	0	_NA_	Q13761	37156453	_NA_	08/30/2024	FerrDb team	gene with protein product
Ferroptosis	MIR93	HGNC:31645	ENSG00000207757	_NA_	In summary, miR-93 mimics could reverse the inhibitory effect of 25 (OH) D3 on high glucose-induced oxidative stress and ferroptosis in hRMVECs.	Human	MIR93 :+: Ferroptosis	Validated	0	_NA_	_NA_	36639741	_NA_	08/30/2024	FerrDb team	RNA, micro
Ferroptosis	TRPM7	HGNC:17994	ENSG00000092439	_NA_	Moreover, TRPM7 knockdown significantly suppressed cell apoptosis, ER stress, and ferroptosis.	Mice	TRPM7 :+: ACSL4, ACSL4 :+: Ferroptosis, TRPM7 :-: GPX4, GPX4 :-: Ferroptosis, TRPM7 :-: FTH1, FTH1 :-: Ferroptosis	Validated	0	_NA_	Q96QT4	37264258	_NA_	08/30/2024	FerrDb team	gene with protein product
Ferroptosis	CircCmss1	_NA_	_NA_	_NA_	CircCmss1 activates ferroptosis by binding the transcript factor EIF4A3 and up-regulating TfR1 expression	Mice	CircCmss1 :+: EIF4A3, EIF4A3 :+: TfR1, TfR1 :+: Ferroptosis	Validated	0	_NA_	_NA_	37352916	_NA_	08/30/2024	FerrDb team	RNA, circular
Ferroptosis	HMGB1	HGNC:4983	ENSG00000189403	_NA_	Cytoplasmic HMGB1 induces renal tubular ferroptosis after ischemia/reperfusion	Human, mice	HMGB1 :+: ACSL4, ACSL4 :+: Ferroptosis	Validated	0	_NA_	P09429	36731154	_NA_	08/30/2024	FerrDb team	gene with protein product
Ferroptosis	MIR181B1	HGNC:31550	ENSG00000207975	_NA_	Upregulating miR-181b promotes ferroptosis in osteoarthritic chondrocytes by inhibiting SLC7A11.	Human, rat	MIR181B1 :-: SLC7A11, SLC7A11 :-: Ferroptosis	Validated	0	_NA_	_NA_	37932746	Member of miR-181b.	09/05/2024	FerrDb team	RNA, micro
Ferroptosis	MIR181B2	HGNC:31551	ENSG00000207737	_NA_	Upregulating miR-181b promotes ferroptosis in osteoarthritic chondrocytes by inhibiting SLC7A11.	Human, rat	MIR181B2 :-: SLC7A11, SLC7A11 :-: Ferroptosis	Validated	0	_NA_	_NA_	37932746	Member of miR-181b.	09/05/2024	FerrDb team	RNA, micro
Ferroptosis	FABP4	HGNC:3559	ENSG00000170323	_NA_	Inhibition of fatty acid binding protein 4 (FABP4) by BMS309403 (BMS) attenuated ferroptosis induced by high glucose in human renal proximal tubular epithelial (HG-HK2) cells.	Human	FABP4 :-: CPT1A, CPT1A :-: Ferroptosis	Validated	0	_NA_	P15090	37150518	_NA_	09/05/2024	FerrDb team	gene with protein product
Ferroptosis	TLR4	HGNC:11850	ENSG00000136869	_NA_	Inhibition of TLR4 Alleviates Ferroptosis of Cardiomyocytes Induced by HS.	Rat	TLR4 :+: NF-??B, NF-??B :+: Ferroptosis	Validated	0	_NA_	O00206	36903542	_NA_	09/05/2024	FerrDb team	gene with protein product
Ferroptosis	FMO1	HGNC:3769	ENSG00000010932	_NA_	FMO1 upregulates ferroptosis by suppressing PPAR?? in NAFLD, which leads to the dysregulation of lipid metabolism.	Human	FMO1 :-: PPAR??, PPAR?? :-: Ferroptosis	Validated	0	_NA_	Q01740	37553313	_NA_	09/05/2024	FerrDb team	gene with protein product
Ferroptosis	PTBP1	HGNC:9583	ENSG00000011304	_NA_	Correspondingly, these results indicate that decreased PTBP1 expression reduced the sensitivity to ferroptosis.	Human, mice	PTBP1 :+: NCOA4, NCOA4 :+: Ferroptosis	Validated	0	_NA_	P26599	36660932	_NA_	09/13/2024	FerrDb team	gene with protein product
Ferroptosis	NCOA4	HGNC:7671	ENSG00000266412	_NA_	NCOA4 overexpression increases sensitivity to SF-induced ferroptosis.	Human, mice	NCOA4 :+: Ferroptosis	Validated	0	_NA_	Q13772	36660932	_NA_	09/13/2024	FerrDb team	gene with protein product
Ferroptosis	ANO1	HGNC:21625	ENSG00000131620	_NA_	Meanwhile, TMEM16A deficiency also inhibited endoplasmic reticulum (ER) stress and ferroptosis in AT2 cells from LPS-treated mice.	Mice	ANO1 :+: PTGS2, PTGS2 :+: Ferroptosis, ANO1 :-: GPX4, GPX4 :-: Ferroptosis	Validated	0	_NA_	Q5XXA6	37976603	TMEM16A in article.	09/13/2024	FerrDb team	gene with protein product
Ferroptosis	NMDAR	_NA_	_NA_	_NA_	Our data suggest that NMDAR activation regulates the expression of iron metabolism-related genes by promoting calcium influx, increasing nNOS and IRP1 expression, and increasing iron deposition by affecting cellular iron homeostasis, ultimately leading to mitochondrial damage, mitochondrial dysfunction, and ferroptosis.	Mice	NMDAR :+: Ferroptosis	Validated	0	_NA_	_NA_	37451346	N-methyl d-aspartate receptor.	09/13/2024	FerrDb team	gene with protein product
Ferroptosis	SETD7	HGNC:30412	ENSG00000145391	_NA_	SET7 promotes cellular ferroptosis dependent of its methyltransferase activity.	Human	SETD7 :-: OTUB1, OTUB1 :-: Ferroptosis	Validated	0	_NA_	Q8WTS6	36822329	SET7 in article.	09/13/2024	FerrDb team	gene with protein product
Ferroptosis	MTOR	HGNC:3942	ENSG00000198793	_NA_	mTOR inhibition suppresses salinomycin-induced ferroptosis in breast cancer stem cells by ironing out mitochondrial dysfunctions.	Human	MTOR :+: Ferroptosis	Validated	0	_NA_	P42345	37968262	_NA_	09/13/2024	FerrDb team	gene with protein product
Ferroptosis	ZRANB1	HGNC:18224	ENSG00000019995	_NA_	ZRANB1 promotes ferroptosis via SLC7A11.	Human, mice	ZRANB1 :-: SLC7A11, SLC7A11 :-: Ferroptosis	Validated	0	_NA_	Q9UGI0	37831441	_NA_	09/13/2024	FerrDb team	gene with protein product
Ferroptosis	REST	HGNC:9966	ENSG00000084093	_NA_	REST knockdown reduced ferroptosis in HR model.	Human, mice	REST :-: GCLM, GCLM :-: Ferroptosis	Validated	0	_NA_	Q13127	37288660	_NA_	09/13/2024	FerrDb team	gene with protein product
Ferroptosis	KLF2	HGNC:6347	ENSG00000127528	_NA_	KLF2 inhibits colorectal cancer progression and metastasis by inducing ferroptosis via the PI3K/AKT signaling pathway.	Human, mice	KLF2 :-: (PI3K/AKT ), (PI3K/AKT ) :-: Ferroptosis	Validated	0	_NA_	Q9Y5W3	37147883	_NA_	09/13/2024	FerrDb team	gene with protein product
Ferroptosis	AHR	HGNC:348	ENSG00000106546	_NA_	AhR inhibition attenuated hepatic ferroptosis and improved survival of hMSCs.	Mice	AHR :+: STAT3, STAT3 :+: Ferroptosis	Validated	0	_NA_	P35869	37538043	_NA_	09/20/2024	FerrDb team	gene with protein product
Ferroptosis	PTBP1	HGNC:9583	ENSG00000011304	_NA_	Correspondingly, these results indicate that decreased PTBP1 expression reduced the sensitivity to ferroptosis.	Human, mice	PTBP1 :+: NCOA4, NCOA4 :+: Ferroptosis	Validated	0	_NA_	P26599	36660932	_NA_	09/20/2024	FerrDb team	gene with protein product
Ferroptosis	EP300	HGNC:3373	ENSG00000100393	_NA_	EP300 promotes ferroptosis via HSPA5 acetylation in pancreatic cancer.	Human	EP300 :-: HSPA5, HSPA5 :-: Ferroptosis	Validated	0	_NA_	Q09472	37696842	_NA_	09/20/2024	FerrDb team	gene with protein product
Ferroptosis	DACT3-AS1	HGNC:44120	ENSG00000245598	_NA_	DACT3-AS1 conferred sensitivity to oxaliplatin by inducing ferroptosis in GC cells.	Human, mice	DACT3-AS1 :-: miR-181a-5p, miR-181a-5p :-: SIRT1, SIRT1 :+: Ferroptosis	Validated	0	_NA_	_NA_	36764075	_NA_	09/20/2024	FerrDb team	RNA, long non-coding
Ferroptosis	KDM6B	HGNC:29012	ENSG00000132510	_NA_	Collectively, JMJD3 depletion might suppress ferroptosis mediated by ACSL4 to alleviate CSE-triggered inflammation and oxidative stress in BEAS-2B cells.	Human	KDM6B :+: ACSL4, ACSL4 :+: Ferroptosis	Validated	0	_NA_	O15054	37967773	JMJD3 in article.	09/20/2024	FerrDb team	gene with protein product
Ferroptosis	METTL3	HGNC:17563	ENSG00000165819	_NA_	The in vivo results showed that METTL3 knockdown reduced renal injury and ferroptosis in CLP mice.	Human, mice	METTL3 :+: LMNB1, LMNB1 :-: p53, p53 :-: Ferroptosis	Validated	0	_NA_	Q86U44	37542992	_NA_	09/20/2024	FerrDb team	gene with protein product
Ferroptosis	YY1	HGNC:12856	ENSG00000100811	_NA_	YY1 promoted LPS-induced ferroptosis of synoviocytes through transcriptional inhibition of SIRT1.	Human	YY1 :-: SIRT1, SIRT1 :-: Ferroptosis	Validated	0	_NA_	P25490	36882816	_NA_	09/24/2024	FerrDb team	gene with protein product
Ferroptosis	MIR429	HGNC:13784	ENSG00000198976	_NA_	We validated that miR-429 induced and BGN-repressed ferroptosis in cancer cells.	Human	MIR429 :-: BGN, BGN :-: Ferroptosis	Validated	0	_NA_	_NA_	37128782	miR-429 in article	09/25/2024	FerrDb team	RNA, micro
Ferroptosis	circSAV1	_NA_	_NA_	_NA_	Here we demonstrate, by use of an experimental COPD model induced by cigarette smoke (CS), that silencing of circSAV1 and the treatment with deferoxamine (DFO) blocked CS-induced ferroptosis of lung epithelial cells, which attenuated COPD progression in mice.	Human, mice	circSAV1 :+: YTHDF1, YTHDF1 :+: IREB2, IREB2 :+: Ferroptosis	Validated	0	_NA_	_NA_	36828914	_NA_	09/27/2024	FerrDb team	RNA, circ
Ferroptosis	PAQR3	HGNC:30130	ENSG00000163291	_NA_	PAQR3 facilitates the ferroptosis of diffuse large B-cell lymphoma via the regulation of LDLR-mediated PI3K/AKT pathway.	Human, mice	PAQR3 :-: LDLR, LDLR :+: (PI3K/AKT), (PI3K/AKT) :-: Ferroptosis	Validated	0	_NA_	Q6TCH7	37690092	_NA_	09/27/2024	FerrDb team	gene with protein product
Ferroptosis	SLC7A11-AS1	HGNC:44064	ENSG00000250033	Rotavirus	Rotavirus-induced lncRNA SLC7A11-AS1 promotes ferroptosis by targeting cystine/glutamate antiporter xCT (SLC7A11) to facilitate virus infection.	Human	SLC7A11-AS1 :-: SLC7A11, SLC7A11 :-: Ferroptosis	Validated	0	_NA_	_NA_	37923170	_NA_	09/27/2024	FerrDb team	RNA, long non-coding
Ferroptosis	LACTB	HGNC:16468	ENSG00000103642	_NA_	LACTB upregulation promoted erastin-induced ferroptosis and mitochondrial dysfunction.	Human	LACTB :-: PISD, PISD :-: Ferroptosis	Validated	0	_NA_	P83111	37157950	_NA_	10/10/2024	FerrDb team	gene with protein product
Ferroptosis	ACSL4	HGNC:3571	ENSG00000068366	_NA_	ACSL4 promotes ferroptosis and M1 macrophage polarization to regulate the tumorigenesis of nasopharyngeal carcinoma.	Human, mice	ACSL4 :+: Ferroptosis	Validated	0	_NA_	O60488	37451020	_NA_	10/10/2024	FerrDb team	gene with protein product
Ferroptosis	TP53	HGNC:11998	ENSG00000141510	_NA_	p53 Activates the Lipoxygenase Activity of ALOX15B via Inhibiting SLC7A11 to Induce Ferroptosis in Bladder Cancer Cells.	Human, mice	TP53 :-: SLC7A11, SLC7A11 :-: ALOX15B, ALOX15B :+: Ferroptosis	Validated	0	_NA_	P04637	36801644	p53 in article.	10/10/2024	FerrDb team	gene with protein product
Ferroptosis	ALOX15B	HGNC:434	ENSG00000179593	_NA_	This suggested that knockdown of ALOX15B may reduce ferroptosis.	Human, mice	ALOX15B :+: Ferroptosis	Validated	0	_NA_	O15296	36801644	_NA_	10/10/2024	FerrDb team	gene with protein product
Ferroptosis	GFPT1	HGNC:4241	ENSG00000198380	_NA_	Taken together, these findings provide compelling evidence that GFPT1 overexpression-induced HBP metabolic acceleration suppresses SLC7A11 and GPX4 expression, thus facilitating ferroptosis.	Human, mice	GFPT1 :-: SLC7A11, SLC7A11 :-: Ferroptosis, GFPT1 :-: GPX4, GPX4 :-: Ferroptosis	Validated	0	_NA_	Q06210	37532764	_NA_	10/10/2024	FerrDb team	gene with protein product
Ferroptosis	BACH2	HGNC:14078	ENSG00000112182	O-GlcNAcylation	BACH2 O-GlcNAcylation facilitates ferroptosis by potentiating BACH2-mediated transcriptional suppression of SLC7A11 and GPX4.	Human, mice	BACH2 :-: SLC7A11, SLC7A11 :-: Ferroptosis, BACH2 :-: GPX4, GPX4 :-: Ferroptosis	Validated	0	_NA_	Q9BYV9	37532764	_NA_	10/10/2024	FerrDb team	gene with protein product
Ferroptosis	LCN2	HGNC:6526	ENSG00000148346	_NA_	Exogenous LCN2 induces ferroptosis and tissue wasting in mice.	Mice	LCN2 :+: Ferroptosis	Validated	0	_NA_	P80188	36973755	_NA_	10/10/2024	FerrDb team	gene with protein product
Ferroptosis	MIR214	HGNC:31591	ENSG00000283844	_NA_	These findings suggest that miR-214-3p contributes to enhanced ferroptosis during MI at least partially via suppressing ME2.	Rat	MIR214 :-: ME2, ME2 :-: Ferroptosis	Validated	0	_NA_	_NA_	37087800	_NA_	10/10/2024	FerrDb team	RNA, mirco
Ferroptosis	AMER1	HGNC:26837	ENSG00000184675	_NA_	AMER1 deficiency promotes the distant metastasis of colorectal cancer by inhibiting SLC7A11- and FTL-mediated ferroptosis.	Human, mice	AMER1 :-: SLC7A11, SLC7A11 :-: Ferroptosis, AMER1 :-: FTL, FTL :-: Ferroptosis	Validated	0	_NA_	Q5JTC6	37682704	_NA_	10/10/2024	FerrDb team	gene with protein product
Ferroptosis	HMGB1	HGNC:4983	ENSG00000189403	_NA_	These findings show that HMGB1 serves as a ferroptosis inducer by upregulating hepcidin in astrocytes and thus aggravates acute damage in the postischemic brain.	Rat	HMGB1 :+: Ferroptosis	Validated	0	_NA_	P09429	37907744	_NA_	10/10/2024	FerrDb team	gene with protein product
Ferroptosis	AMFR	HGNC:463	ENSG00000159461	_NA_	Mechanistically, gp78 overexpression disturbed lipid homeostasis, remodeling polyunsaturated fatty acid (PUFA) metabolism, causing oxidized lipids accumulation and ferroptosis, partly by promoting ACSL4 expression.	Human, mice	AMFR :+: ACSL4, ACSL4 :+: Ferroptosis	Validated	0	_NA_	Q9UKV5	38065978	gp78 in article.	10/12/2024	FerrDb team	gene with protein product
Ferroptosis	CircHIPK3	_NA_	_NA_	_NA_	CircHIPK3 facilitated ferroptosis via miR-1278/DNMT1 to regulate GPX4 DNA methylation.	Human	CircHIPK3 :-: miR-1278, miR-1278 :-: DNMT1, DNMT1 :-: GPX4, GPX4 :-: Ferroptosis	Validated	0	_NA_	_NA_	37253602	_NA_	10/17/2024	FerrDb team	RNA, circ
Ferroptosis	STEAP1	HGNC:11378	ENSG00000164647	_NA_	Inhibition of STEAP1 inhibited ferroptosis of LPS-induced HPMECs.	Human, mice	STEAP1 :-: Nrf2, Nrf2 :-: Ferroptosis	Validated	0	_NA_	Q9UHE8	37209327	_NA_	10/17/2024	FerrDb team	gene with protein product
Ferroptosis	PTPN11	HGNC:9644	ENSG00000179295	_NA_	Knockdown of SHP2 attenuated LPS-induced ferroptosis via downregulating ACSL4 expression in acute lung injury.	Mice	PTPN11 :+: ACSL4, ACSL4 :+: Ferroptosis	Validated	0	_NA_	Q06124	37169572	SHP2 in article.	10/17/2024	FerrDb team	gene with protein product
Ferroptosis	IRF7	HGNC:6122	ENSG00000185507	_NA_	In summary, Irf7 can activate the expression of??Srg3??by transcription, thereby increasing the activity of the NF-??B signaling pathway, activating ferroptosis in lung epithelial cells, promoting M1 macrophage polarization, and exacerbating the symptoms of acute lung injury in sepsis.	Rat	IRF7 :+: Srg3, Srg3 :+: NF-kB, NK-kB :+: Ferroptosis	Validated	0	_NA_	Q92985	37946128	_NA_	10/17/2024	FerrDb team	gene with protein product
Ferroptosis	BECN1	HGNC:1034	ENSG00000126581	_NA_	BECN1 knockdown attenuates Exo-Ox-induced autophagy and ferroptosis.	Human	BECN1 :+: Ferroptosis	Validated	0	_NA_	Q14457	37806389	_NA_	10/17/2024	FerrDb team	gene with protein product
Ferroptosis	AMBRA1	HGNC:25990	ENSG00000110497	_NA_	Knockdown Ambra1 attenuated the effect of EXO-Ox on oxidative stress damage and ferroptosis in HK-2 cells.	Human	AMBRA1 :+: BECN1, BECN1 :+: Ferroptosis	Validated	0	_NA_	Q9C0C7	37806389	_NA_	10/17/2024	FerrDb team	gene with protein product
Ferroptosis	SNHG7	HGNC:28254	ENSG00000233016	_NA_	Inhibition of lncRNA Snhg7 could block the expressions of Tbx5, GLS2 and levels of ferroptosis in cardiomyocytes.	Mice	SNHG7 :+: Tbx5, Tbx5 :+: GLS2, GLS2 :+: Ferroptosis	Validated	0	_NA_	_NA_	37277029	_NA_	10/17/2024	FerrDb team	RNA, long non-coding
Ferroptosis	SOD1	HGNC:11179	ENSG00000142168	G93A mutation	Ferroptosis induced by the hSOD1G93A mutation was observed in NSC-34 cell and mouse models.	Mice	SOD1 :-: (NRF2/GPX4), (NRF2/GPX4) :-: Ferroptosis	Validated	0	_NA_	P00441	37352984	_NA_	10/18/2024	FerrDb team	gene with protein product
Ferroptosis	GSTZ1	HGNC:4643	ENSG00000100577	_NA_	Glutathione S-transferase zeta 1 alters the HMGB1/GPX4 axis to drive ferroptosis in bladder cancer cells.	Human	GSTZ1 :+: HMGB1, HMGB1 :-: GPX4, GPX4 :-: Ferroptosis	Validated	0	_NA_	O43708	36905252	_NA_	10/24/2024	FerrDb team	gene with protein product
Ferroptosis	HBP1	HGNC:23200	ENSG00000105856	_NA_	The transcription factor HBP1 promotes ferroptosis in tumor cells by regulating the UHRF1-CDO1 axis.	Human, mice	HBP1 :-: UHRF1, UHRF1 :-: CDO1, CDO1 :+: Ferroptosis	Validated	0	_NA_	O60381	37406020	_NA_	10/24/2024	FerrDb team	gene with protein product
Ferroptosis	HSDL2	HGNC:18572	ENSG00000119471	_NA_	HSDL2 knockdown promotes the progression of cholangiocarcinoma by inhibiting ferroptosis through the P53/SLC7A11 axis.	Human, mice	HSDL2 :+: p53, p53 :-: SLC7A11, SLC7A11 :-: Ferroptosis	Validated	0	_NA_	Q6YN16	37718459	_NA_	10/24/2024	FerrDb team	gene with protein product
Ferroptosis	ATP2B3	HGNC:816	ENSG00000067842	_NA_	ATP2B3 Inhibition Alleviates Erastin-Induced Ferroptosis in HT-22 Cells through the P62-KEAP1-NRF2-HO-1 Pathway.	Mice	ATP2B3 :-: P62, P62 :-: KEAP1, KEAP1 :-: NRF2, NRF2 :+: HO-1, HO-1 :-: Ferroptosis	Validated	0	_NA_	Q16720	37298147	_NA_	10/24/2024	FerrDb team	gene with protein product
Ferroptosis	BRCA1	HGNC:1100	ENSG00000012048	Haploinsufficiency	BRCA1 haploinsufficiency induces ferroptosis resistance after asbestos exposure.	Rat	BRCA1 :+: Ferroptosis	Validated	0	_NA_	P38398	36541514	_NA_	10/24/2024	FerrDb team	gene with protein product
Ferroptosis	SLC11A2	HGNC:10908	ENSG00000110911	_NA_	DMT1 silencing reduced Erastin-induced ferroptosis.	Mice	SLC11A2 :-: GPX4, GPX4 :-: Ferroptosis	Validated	0	_NA_	P49281	37419216	DMT1 in article.	10/24/2024	FerrDb team	gene with protein product
Ferroptosis	PRKD1	HGNC:9407	ENSG00000184304	_NA_	PKD knockdown mitigates Ang II-induced cardiac hypertrophy and ferroptosis via the JNK/P53 signaling pathway.	Mice, rat	PRKD1 :+: (JNK/P53), (JNK/P53) :+: Ferroptosis	Validated	0	_NA_	Q15139	37972803	PKD in article.	10/24/2024	FerrDb team	gene with protein product
Ferroptosis	METTL3	HGNC:17563	ENSG00000165819	_NA_	METTL3 silenced inhibited the ferroptosis development via regulating the TFRC levels in the Intracerebral hemorrhage progression.	Mice, rat	METTL3 :+: TFRC, TFRC :+: Ferroptosis	Validated	0	_NA_	Q86U44	37105375	_NA_	10/24/2024	FerrDb team	gene with protein product
Ferroptosis	MIR26A1	HGNC:31610	ENSG00000199075	_NA_	miR-26a-5p promotes ferroptosis in OSCC cells by inhibiting SLC7A11.	Human	MIR26A1 :-: SLC7A11, SLC7A11 :-: Ferroptosis	Validated	0	_NA_	_NA_	37776596	miR-26a-5p in aticle.	10/31/2024	FerrDb team	RNA, micro
Ferroptosis	MIR26A2	HGNC:31611	ENSG00000207789	_NA_	miR-26a-5p promotes ferroptosis in OSCC cells by inhibiting SLC7A11.	Human	MIR26A2 :-: SLC7A11, SLC7A11 :-: Ferroptosis	Validated	0	_NA_	_NA_	37776596	miR-26a-5p in aticle.	10/31/2024	FerrDb team	RNA, micro
Ferroptosis	IRF9	HGNC:6131	ENSG00000213928	_NA_	IRF9 Knockdown Leads to Suppressed Ferroptosis in Osteoclast-lineage Cells.	Mice	IRF9 :-: STAT3, STAT3 :-: Ferroptosis	Validated	0	_NA_	Q00978	37804406	_NA_	10/31/2024	FerrDb team	gene with protein product
Ferroptosis	PTEN	HGNC:9588	ENSG00000171862	_NA_	PTEN loss desensitizes cells to ferroptosis induction by erastin and cystine deprivation.	Mice	PTEN :-: AKT, AKT :-: GSK3??, GSK3?? :-: Nrf2, Nrf2 :+: xCT, xCT :-: Ferroptosis	Validated	0	_NA_	P60484	37210723	_NA_	10/31/2024	FerrDb team	gene with protein product
Ferroptosis	NCOA4	HGNC:7671	ENSG00000266412	_NA_	ARA70 knockdown inhibited tBH-induced ferroptosis and inflammation in RGCs.	Mice	NCOA4 :+: Ferroptosis	Validated	0	_NA_	Q13772	37903234	ARA70 in article.	10/31/2024	FerrDb team	gene with protein product
Ferroptosis	HIF1A	HGNC:4910	ENSG00000100644	_NA_	Consistent with the results of HIF-1?? knockdown, BAY87-2243 also inhibited CD- and IKE-induced ferroptosis, including improving cell viability and reducing lipid peroxidation.	Human	HIF1A :+: HMOX1, HMOX1 :+: Ferroptosis	Validated	0	_NA_	Q16665	37415103	_NA_	10/31/2024	FerrDb team	gene with protein product
Ferroptosis	G3BP1	HGNC:30292	ENSG00000145907	_NA_	Although sodium arsenite exposure still led to cell rounding in KO cells, PI staining followed by fluorescence microscopy imaging and quantitative analysis indeed indicated that G3BP1 ablation largely mitigated ferroptosis.	Human, mice	G3BP1 :-: FBXL5, FBXL5 :-: IRP2, IRP2 :+: Ferroptosis	Validated	0	_NA_	Q13283	38118197	_NA_	10/31/2024	FerrDb team	gene with protein product
Ferroptosis	BACH1	HGNC:935	ENSG00000156273	_NA_	Deletion of BACH1 alleviates ferroptosis and protects against LPS-triggered acute lung injury by activating Nrf2/HO-1 signaling pathway.	Human	BACH1 :-: (Nrf2/HO-1), (Nrf2/HO-1) :-: Ferroptosis	Validated	0	_NA_	O14867	36621150	_NA_	10/31/2024	FerrDb team	gene with protein product
Ferroptosis	TBX2	HGNC:11597	ENSG00000121068	_NA_	In summary, Tbx2 may contribute to neuronal damages via enhancing the oxidative stress and ferroptosis caused by sevoflurane.	Rat	TBX2 :-: BDNF, BDNF :+: (Nrf2/HO-1), (Nrf2/HO-1) :-: Ferroptosis	Validated	0	_NA_	Q13207	37494465	_NA_	10/31/2024	FerrDb team	gene with protein product
Ferroptosis	CHAC1	HGNC:28680	ENSG00000128965	_NA_	CHAC1 exacerbated ferroptosis and apoptosis by enhancing oxidative stress in LPS-induced HK-2 cells.	Human	CHAC1 :-: GPx4, GPx4 :-: ACSL4, ACSL4 :+: Ferroptosis	Validated	0	_NA_	Q9BUX1	36916093	_NA_	10/31/2024	FerrDb team	gene with protein product
Ferroptosis	SMARCB1	HGNC:11103	ENSG00000099956	_NA_	These data suggested that SMARCB1 re-expression induced an acute increase in iron uptake followed by increased lipid peroxidation and ferroptosis.	Human, mice	SMARCB1 :+: TFCP2L1, TFCP2L1 :-: MYC, MYC :-: Ferroptosis	Validated	0	_NA_	Q12824	37236926	_NA_	10/31/2024	FerrDb team	gene with protein product
Ferroptosis	IL17A	HGNC:5981	ENSG00000112115	_NA_	Adding IL-17A significantly increased ferroptosis within human bronchial epithelial cells (BEAS-2B).	Human, mice	IL17A :-: (xCT/GSH/GPX4), (xCT/GSH/GPX4) :-: Ferroptosis	Validated	0	_NA_	Q16552	38035662	_NA_	10/31/2024	FerrDb team	gene with protein product
Ferroptosis	DHODH	HGNC:2867	ENSG00000102967	_NA_	DHODH inhibition suppressed ferroptosis in SOD2 depleted cells.	Human	DHODH :+: Ferroptosis	Validated	0	_NA_	Q02127	36737723	_NA_	11/06/2024	FerrDb team	gene with protein product
Ferroptosis	PTGES2	HGNC:17822	ENSG00000148334	_NA_	mPGES-2 regulates p53 expression via heme to aggravate ferroptosis induced by cisplatin in HK-2 cells.	Mice	PTGES2 :+: p53, p53 :-: SLC7A11, SLC7A11 :+: GPX4, GPX4 :-: Ferroptosis	Validated	0	_NA_	Q9H7Z7	37907523	mPGES-2 in article.	11/07/2024	FerrDb team	gene with protein product
Ferroptosis	circ-STC2	_NA_	_NA_	_NA_	Knockdown of circ-STC2 promoted the cell viability and inhibited the ferroptosis of the NPCs.	Human	circ-STC2 :-: miR-486, miR-486 :-: TFR2, TFR2 :+: Ferroptosis	Validated	0	_NA_	O76061	37480032	_NA_	11/07/2024	FerrDb team	RNA, circ
Ferroptosis	OTUD6B-AS1	HGNC:50466	ENSG00000253738	_NA_	LncRNA OTUD6B-AS1 overexpression promoted GPX4-mediated ferroptosis to suppress radioresistance in colorectal cancer.	Human	OTUD6B-AS1 :+: TRIM16, TRIM16 :+: Ferroptosis	Validated	0	_NA_	_NA_	37184781	_NA_	11/07/2024	FerrDb team	RNA, long non-coding
Ferroptosis	TRIM16	HGNC:17241	ENSG00000221926	_NA_	TRIM16 knockdown reduced ferroptosis and increased radioresistance.	Human	TRIM16 :+: Ferroptosis	Validated	0	_NA_	O95361	37184781	_NA_	11/07/2024	FerrDb team	gene with protein product
Ferroptosis	CX3CL1	HGNC:10647	ENSG00000006210	_NA_	CX3CL1 deficiency alleviated cisplatin-induced mouse kidney ferroptosis.	Human, mice	CX3CL1 :-: HIF1A, HIF1A :+: HO-1, HO-1 :-: Ferroptosis	Validated	0	_NA_	P78423	37875838	_NA_	11/07/2024	FerrDb team	gene with protein product
Ferroptosis	P66Shc	_NA_	_NA_	_NA_	More importantly, our in vitro studies demonstrated that cisplatin-induced HK-2 cell ferroptosis death was attenuated by P66Shc siRNA, while the expression of P66Shc was not affected by the ferroptosis inhibitor Fer-1, which further confirmed that P66Shc was an up_x0002_stream regulator of ferroptosis.	Mice	P66Shc :+: Ferroptosis	Validated	0	_NA_	_NA_	35986536	_NA_	11/07/2024	FerrDb team	gene with protein product
Ferroptosis	VDAC1	HGNC:12669	ENSG00000213585	_NA_	Taken together, these findings demonstrate that inhibition of VDAC1 alleviates mitochondrial dysfunction and ferroptosis in AD neurons by activating AMPK/mTOR and Wnt/??-catenin.	Human, mice	VDAC1 :-: (AMPK/mTOR), (AMPK/mTOR) :-: Ferroptosis, VDAC1 :-: (Wnt/??-catenin), (Wnt/??-catenin) :-: Ferroptosis	Validated	0	_NA_	P21796	36816741	_NA_	11/07/2024	FerrDb team	gene with protein product
Ferroptosis	SLAMF8	HGNC:21391	ENSG00000158714	_NA_	Upregulation of SLAMF8 aggravates ischemia/reperfusion-induced ferroptosis and injury in cardiomyocyte.	Rat	SLAMF8 :+: (TLR4/NOX4), (TLR4/NOX4) :+: Ferroptosis	Validated	0	_NA_	Q9P0V8	38158136	_NA_	11/07/2024	FerrDb team	gene with protein product
Ferroptosis	KLF11	HGNC:11811	ENSG00000172059	_NA_	Taken together, the results suggest that KLF11 promotes FINs-induced ferroptosis, inhibits cell proliferation, and enhances the chemotherapeutic agent?€?s responsibility in LUAD.	Human, mice	KLF11 :-: GPX4, GPX4 :-: Ferroptosis	Validated	0	_NA_	O14901	37248295	_NA_	11/07/2024	FerrDb team	gene with protein product
Ferroptosis	ACSL4	HGNC:3571	ENSG00000068366	_NA_	Rescue experiments showed that miR-29a-3p downregulation or ACSL4 overexpression expedited ferroptosis of Hemin-treated HT-22 cells.	Mice	ACSL4 :+: Ferroptosis	Validated	0	_NA_	O60488	36919939	_NA_	11/07/2024	FerrDb team	gene with protein product
Ferroptosis	SOX10	HGNC:11190	ENSG00000100146	_NA_	Taken together, SOX10 contributed to ferroptosis of hippocampal neurons after ICH via increasing miR-29a-3p to limit ACSL4 transcription.	Mice	SOX10 :-: miR-29a-3p, miR-29a-3p :-: ACSL4, ACSL4 :+: Ferroptosis	Validated	0	_NA_	P56693	36919939	_NA_	11/07/2024	FerrDb team	gene with protein product
Ferroptosis	MAT1A	HGNC:6903	ENSG00000151224	_NA_	Therefore, it can be inferred that the MAT1A suppresses HCC activity mainly by inducing ferroptosis.	Human, mice	MAT1A :+: IFN-??, IFN-?? :+: Ferroptosis	Validated	0	_NA_	Q00266	37230466	_NA_	11/07/2024	FerrDb team	gene with protein product
Ferroptosis	DDX5	HGNC:2746	ENSG00000108654	_NA_	Thus, DDX5 deficiency promotes HCC cell survival to sorafenib through ferroptosis escape by induction of DVL1 and activation of Wnt/??-catenin signaling.	Human, mice	DDX5 :-: Wnt, Wnt :+: ??-catenin, ??-catenin :-: Ferroptosis, DDX5 :-: DVL1, DVL1 :-: Ferroptosis	Validated	0	_NA_	P17844	38036507	_NA_	11/14/2024	FerrDb team	gene with protein product
Ferroptosis	TRIM44	HGNC:19016	ENSG00000166326	_NA_	TRIM44 silence in cardiomyocytes suppresses cell ferroptosis.	Mice	TRIM44 :+: NOX4, NOX4 :+: Ferroptosis	Validated	0	_NA_	Q96DX7	37119283	_NA_	11/14/2024	FerrDb team	gene with protein product
Ferroptosis	ALOX5	HGNC:435	ENSG00000012779	_NA_	ALOX5 promotes autophagy-dependent ferroptosis by activating the AMPK/mTOR pathway in melanoma.	Human, mice	ALOX5 :+: AMPK, AMPK :-: mTOR, mTOR :-: Ferroptosis	Validated	0	_NA_	P09917	37080437	_NA_	11/14/2024	FerrDb team	gene with protein product
Ferroptosis	SOCS2	HGNC:19382	ENSG00000120833	_NA_	Upregulation of SOCS2 induced ferroptosis in pancreatic cancer cells.	Human	SOCS2 :+: Ferroptosis	Validated	0	_NA_	O14508	36735705	_NA_	11/14/2024	FerrDb team	gene with protein product
Ferroptosis	ALOX15	HGNC:433	ENSG00000161905	_NA_	Pharmacological Inhibition of Alox15 Inhibits Ferroptosis and Attenuates I/R-Induced Heart Damage.	Human, mice	AlOX15 :+: Ferroptosis	Validated	0	_NA_	P16050	36987924	_NA_	11/14/2024	FerrDb team	gene with protein product
Ferroptosis	SLC27A5	HGNC:10999	ENSG00000083807	_NA_	SLC27A5 overexpression overcomes the resistance of HCC-SR cells towards sorafenib by inducing ferroptosis.	Human, mice	SLC27A5 :-: NRF2, NRF2 :+: GSR, GSR :-: Ferroptosis	Validated	0	_NA_	Q9Y2P5	36635256	_NA_	11/14/2024	FerrDb team	gene with protein product
Ferroptosis	PPP2R2B	HGNC:9305	ENSG00000156475	_NA_	In HCC cells overexpressing PP2A-B55??, it was found that PP2A-B55?? directly interacted with mitochondrial GPX4 and promoted Sora-induced ferroptosis in HCC.	Human, mice	PPP2R2B :-: GPX4, GPX4 :+: p53, p53 :-: Ferroptosis	Validated	0	_NA_	Q00005	37554285	PP2A-B55?? in article.	11/12/2024	FerrDb team	gene with protein product
Ferroptosis	SIRT6	HGNC:14934	ENSG00000077463	_NA_	We found that overexpression of SIRT6 significantly increased the sensitivity of cells to ferroptosis, whereas knockout of SIRT6 promoted resistance to ferroptosis.	Human, mice	SIRT6 :+: NCOA4, NCOA4 :+: Ferroptosis	Validated	0	_NA_	Q8N6T7	36895980	_NA_	11/12/2024	FerrDb team	gene with protein product
Ferroptosis	MIR124-1	HGNC:31502	ENSG00000284321	_NA_	Moreover, miR-124-3p mimics promoted cancer cell ferroptosis by downregulating NRF2 through directly targeting 3'-UTR region of NRF2, confirming a role for miR-124-3p in regulating PPI-induced ferroptosis.	Human, mice	MIR124-1 :-: NRF2, NRF2 :-: Ferroptosis	Validated	0	_NA_	_NA_	38027010	miR-124-3p in article.	11/12/2024	FerrDb team	RNA, micro
Ferroptosis	MIR124-2	HGNC:31503	ENSG00000207816	_NA_	Moreover, miR-124-3p mimics promoted cancer cell ferroptosis by downregulating NRF2 through directly targeting 3'-UTR region of NRF2, confirming a role for miR-124-3p in regulating PPI-induced ferroptosis.	Human, mice	MIR124-2 :-: NRF2, NRF2 :-: Ferroptosis	Validated	0	_NA_	_NA_	38027010	miR-124-3p in article.	11/12/2024	FerrDb team	RNA, micro
Ferroptosis	MIR124-3	HGNC:31504	ENSG00000207598	_NA_	Moreover, miR-124-3p mimics promoted cancer cell ferroptosis by downregulating NRF2 through directly targeting 3'-UTR region of NRF2, confirming a role for miR-124-3p in regulating PPI-induced ferroptosis.	Human, mice	MIR124-3 :-: NRF2, NRF2 :-: Ferroptosis	Validated	0	_NA_	_NA_	38027010	miR-124-3p in article.	11/12/2024	FerrDb team	RNA, micro
Ferroptosis	PIAS3	HGNC:16861	ENSG00000131788	_NA_	PIAS3 promotes ferroptosis by regulating TXNIP via TGF-?? signaling pathway in hepatocellular carcinoma.	Human, mice	PIAS3 :+: TGF-??, TGF-?? :+: TXNIP, TXNIP :+: Ferroptosis	Validated	0	_NA_	Q9Y6X2	37689128	_NA_	11/12/2024	FerrDb team	gene with protein product
Ferroptosis	EGR1	HGNC:3238	ENSG00000120738	_NA_	EGR1 knockdown represses ferroptosis in ICMT-treated CEP cells.	Human, mice	EGR1 :+: MAP3K14, MAP3K14 :+: NF-??B, NF-??B :+: Ferroptosis	Validated	0	_NA_	P18146	37453477	_NA_	11/21/2024	FerrDb team	gene with protein product
Ferroptosis	MIR612	HGNC:32868	ENSG00000283791	_NA_	miR-612 Enhances RSL3-Induced Ferroptosis in HCC Cells.	Human, mice	MIR612 :+: HADHA, HADHA :+: Ferroptosis	Validated	0	_NA_	_NA_	38084209	_NA_	11/21/2024	FerrDb team	RNA, micro
Ferroptosis	ATF3	HGNC:785	ENSG00000162772	_NA_	Knockdown of ATF3 suppresses the progression of ischemic stroke through inhibiting ferroptosis.	Rat	ATF3 :+: Ferroptosis	Validated	0	_NA_	P18847	36743288	_NA_	11/21/2024	FerrDb team	gene with protein product
Ferroptosis	YTHDF2	HGNC:31675	ENSG00000198492	_NA_	N6-methyladenosine (m6A) reader YTHDF2 accelerates endothelial cells ferroptosis in cerebrovascular atherosclerosis.	Human	YTHDF2 :-: SLC7A11, SLC7A11 :-: Ferroptosis	Validated	0	_NA_	Q9Y5A9	37792239	_NA_	11/21/2024	FerrDb team	gene with protein product
Ferroptosis	YY1AP1	HGNC:30935	ENSG00000163374	_NA_	Moreover, YAP silencing suppressed ferroptosis by downregulating ACSL4 expression, thereby attenuating calcium oxalate crystal-induced renal fibrosis.	Human, mice	YY1AP1 :+: ACSL4, ACSL4 :+: Ferroptosis	Validated	0	_NA_	Q9H869	37893066	YAP in article.	11/21/2024	FerrDb team	gene with protein product
Ferroptosis	ACSL4	HGNC:3571	ENSG00000068366	_NA_	These findings collectively indicate that inhibition of ACSL4 suppresses CaOx-induced lipid peroxidation, thereby mitigating ferroptosis and renal fibrosis.	Human, mice	ACSL4 :+: Ferroptosis	Validated	0	_NA_	O60488	37893066	_NA_	11/21/2024	FerrDb team	gene with protein product
Ferroptosis	CBX5	HGNC:1555	ENSG00000094916	_NA_	HP1 induces ferroptosis of renal tubular epithelial cells through NRF2 pathway in diabetic nephropathy.	Human, mice	CBX5 :-: NRF2, NRF2 :-: Ferroptosis	Validated	0	_NA_	P45973	37589000	HP1 in article.	11/21/2024	FerrDb team	gene with protein product
Ferroptosis	SNX3	HGNC:11174	ENSG00000112335	_NA_	Deletion of cardiac Snx3 attenuated Dox-induced cardiomyopathy by inhibition of ferroptosis in mouse model.	Mice	SNX3 :+: TFRC, TFRC :+: Ferroptosis	Validated	0	_NA_	O60493	38045054	_NA_	11/21/2024	FerrDb team	gene with protein product
Ferroptosis	CD36	HGNC:1663	ENSG00000135218	_NA_	CD36 promotes tubular ferroptosis by regulating the ubiquitination of FSP1 in acute kidney injury.	Human, mice	CD36 :-: FSP1, FSP1 :-: Ferroptosis	Validated	0	_NA_	P16671	37588197	_NA_	11/21/2024	FerrDb team	gene with protein product
Ferroptosis	NEDD4L	HGNC:7728	ENSG00000049759	_NA_	NEDD4L facilitates granulosa cell ferroptosis by promoting GPX4 ubiquitination and degradation.	Human, mice	NEDD4L :-: GPX4, GPX4 :-: Ferroptosis	Validated	0	_NA_	Q96PU5	36662677	_NA_	11/28/2024	FerrDb team	gene with protein product
Ferroptosis	EPHA4	HGNC:3388	ENSG00000116106	_NA_	Taken together, these findings suggest that knocking down EphA4 suppresses inflammation by inhibiting ferroptosis.	Rat	EPHA4 :+: Beclin1, Beclin1 :+: TFR1, TFR1 :+: Ferroptosis	Validated	0	_NA_	P54764	37056141	_NA_	11/28/2024	FerrDb team	gene with protein product
Ferroptosis	IFI35	HGNC:5399	ENSG00000068079	_NA_	IFP35 deficiency inhibits ferroptosis through an Nrf2-dependent mechanism.	Mice	IFI35 :-: Nrf2, Nrf2 :-: Ferroptosis	Validated	0	_NA_	P80217	37777065	IFP35 in article.	11/28/2024	FerrDb team	gene with protein product
Ferroptosis	SHARPIN	HGNC:25321	ENSG00000179526	_NA_	SHARPIN Enhances Ferroptosis in Synovial Sarcoma Cells via NF-??B- and PRMT5-Mediated PGC1?? Reduction.	Mice	SHARPIN :+: NF-????, NF-???? :+: Ferroptosis, SHARPIN :+: PRMT5, PRMT5 :-: PGC1??, PGC1?? :+: SLC7A11, SLC7A11 :-: Ferroptosis	Validated	0	_NA_	Q9H0F6	37444594	_NA_	11/28/2024	FerrDb team	gene with protein product
Ferroptosis	BMAL1	HGNC:701	ENSG00000133794	_NA_	Following knockdown of ARNTL, there was a reduction in ferroptosis in renal tubules.	Human, mice	BMAL1 :+: Ferroptosis	Validated	0	_NA_	O00327	37690659	ARNTL in article.	11/28/2024	FerrDb team	gene with protein product
Ferroptosis	LINC-ROR	HGNC:43773	ENSG00000258609	_NA_	These finding demonstrated that lncRNA ROR silence relieved H/R-stimulated cardiomyocyte ferroptosis though upregulating miR-769-5p.	Human	LINC-ROR :-: miR-769-5p, miR-769-5p :-: CBX7, CBX7 :+: Ferroptosis	Validated	0	_NA_	_NA_	38157079	ROR in article.	11/28/2024	FerrDb team	RNA, long non-coding
Ferroptosis	SCP2	HGNC:10606	ENSG00000116171	_NA_	Inhibition of SCP2 markedly protects mitochondria and reduces LPO levels, attenuating chondrocyte ferroptosis in vitro and alleviating the progression of OA in rats.	Human, rat	SCP2 :-: GPX4, GPX4 :-: Ferroptosis	Validated	0	_NA_	P22307	37422468	_NA_	11/28/2024	FerrDb team	gene with protein product
Ferroptosis	CircHMGA2	_NA_	_NA_	_NA_	Taken together, CircHMGA2 enhanced MI/R injury via promoting ferroptosis and pyroptosis, providing new insights into the treatment of MI/R injury.	Human, mice	CircHMGA2 +: NLRP3, NLRP3 :+: Ferroptosis	Validated	0	_NA_	_NA_	37501954	_NA_	11/28/2024	FerrDb team	RNA, circ
Ferroptosis	KLF6	HGNC:2235	ENSG00000067082	_NA_	Klf6 knockdown inhibited ferroptosis and played a protective role in H/R-challenged cardiomyocytes.	Mice	KLF6 :+: ACSL4, ACSL4 :+: Ferroptosis	Validated	0	_NA_	Q99612	37530646	_NA_	12/05/2024	FerrDb team	gene with protein product
Ferroptosis	SMAD4	HGNC:6770	ENSG00000141646	_NA_	SMAD4 endows TGF-??1-induced highly invasive tumor cells with ferroptosis vulnerability in pancreatic cancer.	Human, mice	SMAD4 :-: GPX4, GPX4 :-: Ferroptosis	Deduced	0	_NA_	Q13485	38057506	_NA_	12/05/2024	FerrDb team	gene with protein product
Ferroptosis	GDF15	HGNC:30142	ENSG00000130513	_NA_	Downregulation of GDF15 suppresses ferroptosis and predicts unfavorable prognosis in clear cell renal cell carcinoma.	Human	GDF15 :+: Ferroptosis	Validated	0	_NA_	Q99988	38082448	_NA_	12/05/2024	FerrDb team	gene with protein product
Ferroptosis	FLRT2	HGNC:3761	ENSG00000185070	_NA_	FLRT2 suppresses bladder cancer progression through inducing ferroptosis.	Human	FLRT2 :+: ACSL4, ACSL4 :+: Ferroptosis	Validated	0	_NA_	O43155	37480224	_NA_	12/05/2024	FerrDb team	gene with protein product
Ferroptosis	MIR605	HGNC:32861	ENSG00000207813	_NA_	Overexpression of hsa-miR-605-3p regulated SLC3A2 to promote ICC cell ferroptosis and inhibit proliferation and migration.	Human	MIR605 :-: SLC3A2, SLC3A2 :-: Ferroptosis	Validated	0	_NA_	_NA_	38028176	hsa-miR-605 in article.	12/05/2024	FerrDb team	RNA, micro
Ferroptosis	circ_0000140	_NA_	_NA_	_NA_	Knocking down circ_0000140 suppresses OSCC cell chemoresistant phenotypes through the inhibition of ferroptosis.	Human	circ_0000140 :-: miR-527, miR-527 :+: SLC7A11, SLC7A11 :-: Ferroptosis	Validated	0	_NA_	_NA_	38105907	_NA_	12/05/2024	FerrDb team	RNA, circ
Ferroptosis	YY1AP1	HGNC:30935	ENSG00000163374	_NA_	Importantly, we also show that knocking down Yap expression significantly reduces iron accumulation in the liver by upregulating Hamp expression, and can reduce liver injury in Hdac3-LKO mice by inhibiting ferroptosis.	Human, mice	YY1AP1 :-: Hamp, Hamp :-: Ferroptosis	Validated	0	_NA_	Q9H869	38034086	Yap in article.	12/05/2024	FerrDb team	gene with protein product
Ferroptosis	YTHDF2	HGNC:31675	ENSG00000198492	_NA_	Silencing YTHDF2 represses erastin-induced cardiomyocyte ferroptosis.	Mice	YTHDF2 :-: SLC7A11, SLC7A11 :-: Ferroptosis	Validated	0	_NA_	Q9Y5A9	37548549	_NA_	12/12/2024	FerrDb team	gene with protein product
Ferroptosis	BCL6	HGNC:1001	ENSG00000113916	_NA_	BCL6 facilitates ferroptosis of GC cells by suppressing FZD7/??-catenin/TP63/GPX4 pathway.	Human	BCL6 :-: FZD7, FZD7 :+: ??-catenin, ??-catenin :+: TP63, TP63 :+: GPX4, GPX4 :-: Ferroptosis	Validated	0	_NA_	P41182	37060074	_NA_	12/12/2024	FerrDb team	gene with protein product
Ferroptosis	SYNPR-AS1	HGNC:40774	ENSG00000241359	_NA_	LncFASA promotes ferroptosis via the SLC7A11-GPX4 axis.	Human, mice	SYNPR-AS1 :-: SLC7A11, SLC7A11 :+: GPX4, GPX4 :-: Ferroptosis	Validated	0	_NA_	_NA_	37955780	LncFASA in article.	12/12/2024	FerrDb team	RNA, long non-coding
Ferroptosis	ACSL4	HGNC:3571	ENSG00000068366	_NA_	Inhibiting ACSL4 reduced TECs ferroptosis in vivo.	Mice	ACSL4 :+: Ferroptosis	Validated	0	_NA_	O60488	37670055	_NA_	12/12/2024	FerrDb team	gene with protein product
Ferroptosis	FOSL1	HGNC:13718	ENSG00000175592	_NA_	Inhibition of FOSL1 Can Attenuate VSMC Calcification and ROS Generation through Upregulation of SLC7A11 and Inhibiting Ferroptosis.	Mice	FOSL1 :+: Ferroptosis	Validated	0	_NA_	P15407	36831172	_NA_	12/12/2024	FerrDb team	gene with protein product
Ferroptosis	TMEM164	HGNC:26217	ENSG00000157600	_NA_	We independently verified that TMEM164-null (sgTMEM164) 786-O human renal cell carcinoma cells show greatly reduced sensitivity to ferroptosis induction by the GPX4 inhibitors ML210 and RSL3.	Human	TMEM164 :+: Ferroptosis	Validated	0	_NA_	Q5U3C3	36782012	_NA_	12/12/2024	FerrDb team	gene with protein product
Ferroptosis	circSlC8A1	_NA_	_NA_	_NA_	Knockdown of circSlc8a1 inhibited the ferroptosis in the angiotensin II treated H9c2 cells via miR-673-5p/TFRC axis.	Mice, rat	circSlC8A1 :-: miR-673-5p, miR-673-5p :-: TFRC, TFRC :+: Ferroptosis	Validated	0	_NA_	_NA_	38158500	_NA_	12/12/2024	FerrDb team	RNA, circ
Ferroptosis	PTEN	HGNC:9588	ENSG00000171862	_NA_	Finally, blocking Pten or activating mTOR also prevented the I/R-induced ferroptosis (Figure 5H,I) and tissue injury (Figure 5J?€?M) in the murine liver.	Mice	PTEN :-: mTOR, mTOR :+: Srebp1, Srebp1 :+: Me1, Me1 :-: Ferroptosis	Validated	0	_NA_	P60484	36840630	_NA_	12/12/2024	FerrDb team	gene with protein product
Ferroptosis	PRKCB	HGNC:9395	ENSG00000166501	_NA_	Taken together, activation of PKC??II by ACR and MVK in the cigarette smoke may induce ferroptosis, suppress the function of macrophages, and increase the risk for infectious diseases for smokers.	Mice	PRKCB :-: GPX4, GPX4 :-: Ferroptosis	Validated	0	_NA_	P05771	37524450	PKC??II in article.	12/12/2024	FerrDb team	gene with protein product
Ferroptosis	TP53	HGNC:11998	ENSG00000141510	_NA_	p53 transcriptionally represses VKORC1L1 expression to activate ferroptosis.	Human, mice	TP53 :-: VKORC1L1, VKORC1L1 :-: Ferroptosis	Validated	0	_NA_	P04637	37467745	p53 in article.	12/12/2024	FerrDb team	gene with protein product
Ferroptosis	HMOX1	HGNC:5013	ENSG00000100292	_NA_	Further, heme oxygenase-1 aggravated ferroptosis after spinal cord injury, while fibroblast growth factor 21 inhibited ferroptosis by downregulating heme oxygenase-1.	Rat	HMOX1 :+: Ferroptosis	Deduced	0	_NA_	P09601	38051901	HO-1 in article	12/16/2024	FerrDb team	gene with protein product
Ferroptosis	circUBE2I	_NA_	_NA_	_NA_	Collectively, these findings confirm that circUBE2I sensitizes keratinocytes to ferroptosis upon oxidative stress.	Human	circUBE2I :+: Ferroptosis	Validated	0	_NA_	_NA_	37985449	_NA_	12/19/2024	FerrDb team	RNA, circ
Ferroptosis	MIR148A	HGNC:31535	ENSG00000199085	_NA_	MiR-148a-3p Promotes Colorectal Cancer Cell Ferroptosis by Targeting SLC7A11.	Human	MIR148A :-: SLC7A11, SLC7A11 :-: Ferroptosis	Validated	0	_NA_	_NA_	37686618	_NA_	12/19/2024	FerrDb team	RNA, micro
Ferroptosis	NLRP3	HGNC:16400	ENSG00000162711	_NA_	Nlrp3 Knockout Attenuates Renal Ferroptosis in S-AKI Mice Induced by LPS.	Human, mice	NLRP3 :+: Ferroptosis	Validated	0	_NA_	Q96P20	37759588	_NA_	12/19/2024	FerrDb team	gene with protein product
Ferroptosis	ALOX15	HGNC:433	ENSG00000161905	_NA_	Silencing of ALOX15 reduces ferroptosis and inflammation induced by cerebral ischemia-reperfusion by regulating PHD2/HIF2?? signaling pathway.	Mice	ALOX15 :+: PHD2, PHD2 :-: HIF-2??, HIF-2?? :-: Ferroptosis	Validated	0	_NA_	P16050	37154013	_NA_	12/19/2024	FerrDb team	gene with protein product
Ferroptosis	RRAD	HGNC:10446	ENSG00000166592	_NA_	RRAD promotes ferroptosis in pancreatic cancer.	Human	RRAD :+: Ferroptosis	Validated	0	_NA_	P55042	36934248	_NA_	12/19/2024	FerrDb team	gene with protein product
Ferroptosis	miR6315	_NA_	_NA_	_NA_	In summary, Smo expression increased during miR-6315 silencing, which may play a role in promoting axon regeneration by inhibiting ferroptosis.	Rat	miR6315 :+: Ferroptosis	Validated	0	_NA_	_NA_	36946310	_NA_	12/26/2024	FerrDb team	RNA, micro

## Sheet: inducer
RCD	Molecule	Name	PubChem_CID	PMID	Remark	Latest_update	Data_source
Ferroptosis	Erastin	Erastin	11214940	22632970		12/31/2020	FerrDb team
Ferroptosis	Glutamate	Glutamate	_NA_	22632970		12/31/2020	FerrDb team
Ferroptosis	SAS	Sulfasalazine	5339	22632970		12/31/2020	FerrDb team
Ferroptosis	Sorafenib	Sorafenib	216239	23505071		12/31/2020	FerrDb team
Ferroptosis	Erastin	Erastin	11214940	24439385		12/31/2020	FerrDb team
Ferroptosis	RSL3	(1S,3R)-RSL3	1750826	24439385		12/31/2020	FerrDb team
Ferroptosis	Erastin	Erastin	11214940	24844246		12/31/2020	FerrDb team
Ferroptosis	Sorafenib	Sorafenib	216239	24844246		12/31/2020	FerrDb team
Ferroptosis	Sorafenib	Sorafenib	216239	25368241		12/31/2020	FerrDb team
Ferroptosis	APAP	Acetaminophen	1983	25962350		12/31/2020	FerrDb team
Ferroptosis	ART	Artesunate	6917864	26097885		12/31/2020	FerrDb team
Ferroptosis	Artemisinin	Qinghaosu	68827	26407947		12/31/2020	FerrDb team
Ferroptosis	Artenimol	Artenimol	3000518	26407947		12/31/2020	FerrDb team
Ferroptosis	FINO2	1,2-dioxolane	138198	26797166		12/31/2020	FerrDb team
Ferroptosis	ART	Artesunate	6917864	26878598		12/31/2020	FerrDb team
Ferroptosis	CN-A	Cotylenin??A	5477444	27375275		12/31/2020	FerrDb team
Ferroptosis	PEITC	Phenethyl isothiocyanate	16741	27375275		12/31/2020	FerrDb team
Ferroptosis	Siramesine	Siramesine	9829526	27441659		12/31/2020	FerrDb team
Ferroptosis	Lapatinib	Lapatinib	208908	27441659		12/31/2020	FerrDb team
Ferroptosis	DHA	Dihydroartemisinin	3000518	27477901		12/31/2020	FerrDb team
Ferroptosis	MPP+	1-methyl-4-phenylpyridinium	39484	28250973		12/31/2020	FerrDb team
Ferroptosis	Haloperidol	Haloperidol	3559	28756230		12/31/2020	FerrDb team
Ferroptosis	Siramesine	Siramesine	9829526	28827805		12/31/2020	FerrDb team
Ferroptosis	Lapatinib	Lapatinib	208908	28827805		12/31/2020	FerrDb team
Ferroptosis	Salinomycin	Salinomycin	3085092	28937680		12/31/2020	FerrDb team
Ferroptosis	Piperlongumine	Piperlongumine	637858	29393418		12/31/2020	FerrDb team
Ferroptosis	FINO2	1,2-dioxolane	138198	29610484		12/31/2020	FerrDb team
Ferroptosis	PAB	Pseudolaric acid B	71307573	29702192		12/31/2020	FerrDb team
Ferroptosis	D13	Albiziabioside A derivative D13	_NA_	30142612		12/31/2020	FerrDb team
Ferroptosis	Epunctanone	Epunctanone	_NA_	30195869		12/31/2020	FerrDb team
Ferroptosis	SRS 16-86	SRS 16-86	_NA_	30352209		12/31/2020	FerrDb team
Ferroptosis	RSL3	(1S,3R)-RSL3	1750826	30524291		12/31/2020	FerrDb team
Ferroptosis	ART	Artesunate	6917864	30551460		12/31/2020	FerrDb team
Ferroptosis	DHA	Dihydroartemisinin	3000518	30557609		12/31/2020	FerrDb team
Ferroptosis	IKE	Imidazole ketone erastin	91824786	30799221		12/31/2020	FerrDb team
Ferroptosis	Ferroptocide	Ferroptocide	137530033	31086302		12/31/2020	FerrDb team
Ferroptosis	DHA	Dihydroartemisinin	3000518	31114026		12/31/2020	FerrDb team
Ferroptosis	SAS	Sulfasalazine	5339	31173262		12/31/2020	FerrDb team
Ferroptosis	Typhaneoside	Typhaneoside	6326228	31301767		12/31/2020	FerrDb team
Ferroptosis	Neratinib	Neratinib	9915743	31409375		12/31/2020	FerrDb team
Ferroptosis	MNPE	1-Methylnaphthalene-4-propionate endoperoxide	13640687	31445701		12/31/2020	FerrDb team
Ferroptosis	GA	Gallic acid	370	31455047		12/31/2020	FerrDb team
Ferroptosis	DHA	Dihydroartemisinin	3000518	31519193		12/31/2020	FerrDb team
Ferroptosis	ART	Artesunate	6917864	31537387		12/31/2020	FerrDb team
Ferroptosis	APAP	Acetaminophen	1983	31541463		12/31/2020	FerrDb team
Ferroptosis	D-2-HG	D-2-hydroxyglutarate	439391	31591388		12/31/2020	FerrDb team
Ferroptosis	PG	8-O-beta-glucopyranoside	101159014	31606381	Article retraction	12/31/2020	FerrDb team
Ferroptosis	Siramesine	Siramesine	9829526	31636810		12/31/2020	FerrDb team
Ferroptosis	Lapatinib	Lapatinib	208908	31636810		12/31/2020	FerrDb team
Ferroptosis	DT	Dihydroisotanshinone I	89406	31736748		12/31/2020	FerrDb team
Ferroptosis	Acrolein	Acrolein	7847	31887216		12/31/2020	FerrDb team
Ferroptosis	Ruscogenin	Ruscogenin	441893	31894321		12/31/2020	FerrDb team
Ferroptosis	Erastin	Erastin	11214940	31897145		12/31/2020	FerrDb team
Ferroptosis	Sorafenib	Sorafenib	216239	31897145		04/08/2021	FerrDb team
Ferroptosis	Artemisinin	Artemisinin	103905865	33359684		04/10/2021	FerrDb team
Ferroptosis	FAC	Ferric ammonium citrate	14457	33376672		04/24/2021	FerrDb team
Ferroptosis	AA	Arachidonic acid	444899	33288688		04/30/2021	FerrDb team
Ferroptosis	Quisinostat	Quisinostat	11538455	33290780		05/03/2021	FerrDb team
Ferroptosis	Formaldehyde	Formaldehyde	712	33259821		05/09/2021	FerrDb team
Ferroptosis	SFN	Sulforaphane	5350	33365082		05/18/2021	FerrDb team
Ferroptosis	SCHL	soyauxinium chloride	_NA_	33245930		05/26/2021	FerrDb team
Ferroptosis	DEHP	di (2-ethylhexyl) phthalate	7057919	33272674		06/01/2021	FerrDb team
Ferroptosis	Curcumin	Curcumin	969516	33294119		06/07/2021	FerrDb team
Ferroptosis	5-ALA	5-aminolevulinic acid	137	33210267		06/14/2021	FerrDb team
Ferroptosis	cholesterol	cholesterol	5997	33208460		06/19/2021	FerrDb team
Ferroptosis	TalaA	talaroconvolutin A	6475761	33203867		06/23/2021	FerrDb team
Ferroptosis	Flubendazole	Flubendazole	35802	33197601		06/30/2021	FerrDb team
Ferroptosis	6-Gingerol	6-Gingerol	442793	33281606		07/04/2021	FerrDb team
Ferroptosis	Butyrate	Butyrate	104775	33298848		07/08/2021	FerrDb team
Ferroptosis	DCA	dichloroacetate	25975	33166055		07/16/2021	FerrDb team
Ferroptosis	Sorafenib	Sorafenib	216239	33162029		07/20/2021	FerrDb team
Ferroptosis	FIPC-1	Ferroptosis Inducing Peroxide for Chemoproteomics-1		33124817		07/29/2021	FerrDb team
Ferroptosis	PACMA31	PACMA31	66555902	33124817		08/05/2021	FerrDb team
Ferroptosis	DHA	Dihydroartemisinin	3000518	33149601		08/13/2021	FerrDb team
Ferroptosis	ART	Artesunate	6917864	33121039		08/20/2021	FerrDb team
Ferroptosis	Disulfiram	Disulfiram	3117	33116640		08/27/2021	FerrDb team
Ferroptosis	Andrographis	Andrographis	5318517	32835374		08/30/2021	FerrDb team
Ferroptosis	Ginkgetin	Ginkgetin	5271805	33113504		08/30/2021	FerrDb team
Ferroptosis	H2O2	Hydrogen peroxide	784	33017631		09/01/2021	FerrDb team
Ferroptosis	TCBQ	Tetrachlorobenzoquinone		33017703		09/06/2021	FerrDb team
Ferroptosis	Itraconazole	Itraconazole	55283	32951314		09/10/2021	FerrDb team
Ferroptosis	ART	Artemether	68911	32947011		09/13/2021	FerrDb team
Ferroptosis	Hcy	Homocysteine	91552	32896601		09/17/2021	FerrDb team
Ferroptosis	ART	Artesunate	6917864	32957040		09/17/2021	FerrDb team
Ferroptosis	decitabine	decitabine	451668	32984038		09/26/2021	FerrDb team
Ferroptosis	Ori	Oridonin	5321010	32869425		09/27/2021	FerrDb team
Ferroptosis	MI?€?463	menin?€?MLL inhibitor MI?€?463		32945449		09/27/2021	FerrDb team
Ferroptosis	SRT1720	SRT1720	25232708	32896720		09/27/2021	FerrDb team
Ferroptosis	resveratrol	resveratrol	445154	32896720		09/27/2021	FerrDb team
Ferroptosis	QD394	QD394	_NA_	32809827		10/08/2021	FerrDb team
Ferroptosis	QD394-Me	QD394-Me	_NA_	32809827		10/08/2021	FerrDb team
Ferroptosis	Tan IIA	Tanshinone IIA	164676	32776119		10/08/2021	FerrDb team
Ferroptosis	Doranidazole	Doranidazole	164486	32807853		10/13/2021	FerrDb team
Ferroptosis	Misonidazole	Misonidazole	26105	32807853		10/13/2021	FerrDb team
Ferroptosis	FTY720	fingolimod	107970	32810509		10/14/2021	FerrDb team
Ferroptosis	SS	sodium selenite	24934	32805675		10/14/2021	FerrDb team
Ferroptosis	DHI	Dihydrotanshinone I	11425923	32863935		10/14/2021	FerrDb team
Ferroptosis	6-OHDA	6-hydroxydopamine	4624	32770451		10/15/2021	FerrDb team
Ferroptosis	Chrysophanol	Chrysophanol	10208	32811746		10/17/2021	FerrDb team
Ferroptosis	Irisin	Irisin	381127532	32953980		10/28/2021	FerrDb team
Ferroptosis	AUR	Auranofin	24199313	32732975		11/04/2021	FerrDb team
Ferroptosis	FC	Formosanin C	21603986	32751249		11/04/2021	FerrDb team
Ferroptosis	7J	quinazolinyl-arylurea derivatives 7J	_NA_	32827851		11/05/2021	FerrDb team
Ferroptosis	DGLA	dihomogamma_x0002_linolenic acid	5280581	32652074		11/11/2021	FerrDb team
Ferroptosis	SAS	Sulfasalazine	5339	32782585		11/16/2021	FerrDb team
Ferroptosis	DHA	Dihydroartemisinin	3000518	32452511		11/17/2021	FerrDb team
Ferroptosis	Arsenic	Arsenic	5359596	32593899		11/18/2021	FerrDb team
Ferroptosis	NaAsO2	Sodium arsenite	443495	32593899		11/18/2021	FerrDb team
Ferroptosis	JQ1	JQ1	46907787	32536370		11/21/2021	FerrDb team
Ferroptosis	I-BET151	I-BET151	52912189	32536370		11/21/2021	FerrDb team
Ferroptosis	GNA	Gambogenic Acid	10794070	32533954		11/25/2021	FerrDb team
Ferroptosis	Solasonine	Solasonine	119247	32531676		11/25/2021	FerrDb team
Ferroptosis	Aridanin	Aridanin	73146	32559584		11/25/2021	FerrDb team
Ferroptosis	ATPR	all-trans retinoic acid derivative		32534056		11/26/2021	FerrDb team
Ferroptosis	SAS	Sulfasalazine	5339	32685019		11/20/2021	FerrDb team
Ferroptosis	H2O2	Hydrogen peroxide	784	33335755		11/30/2021	FerrDb team
Ferroptosis	Rapamycin	Rapamycin	71308609	32457486		11/30/2021	FerrDb team
Ferroptosis	Salinomycin	Salinomycin	3085092	32083771		12/01/2021	FerrDb team
Ferroptosis	AUR	Auranofin	24199313	32416440		12/01/2021	FerrDb team
Ferroptosis	Erastin	Erastin	11214940	32416440		12/01/2021	FerrDb team
Ferroptosis	BSO	buthionine sulfoxime	119565	32416440		12/01/2021	FerrDb team
Ferroptosis	RSL3	(1S,3R)-RSL3	1750826	32416440		12/01/2021	FerrDb team
Ferroptosis	busulfan	busulfan	2478	32416107		12/01/2021	FerrDb team
Ferroptosis	Erianin	Erianin	11214940	32382060		12/02/2021	FerrDb team
Ferroptosis	DOX	Doxorubicin	31703	32376803		12/02/2021	FerrDb team
Ferroptosis	KA	Kainic acid	10255	32327603	_NA_	12/09/2021	FerrDb team
Ferroptosis	ART	Artesunate	6917864	32283634	_NA_	12/09/2021	FerrDb team
Ferroptosis	??-elemene	beta-Elemene	6918391	32308771	Combinative treatment with cetuximab.	12/09/2021	FerrDb team
Ferroptosis	PEITC	??-Phenethyl isothiocyanate	16741	32322335	_NA_	12/15/2021	FerrDb team
Ferroptosis	IMCA	2-imino-6-methoxy-2H-chromene-3-carbothioamide	828049	32322334	A benzopyran derivative.	12/15/2021	FerrDb team
Ferroptosis	Vorinostat	Vorinostat	5311	32235498	Combined with SASP.	12/16/2021	FerrDb team
Ferroptosis	ML210	[4-[Bis(4-chlorophenyl)methyl]-1-piperazinyl]-(5-methyl-4-nitro-3-isoxazolyl)methanone	49766530	32231343	No specific instructions.	12/16/2021	FerrDb team
Ferroptosis	FAC	Ferric ammonium citrate	14457	32217194	_NA_	12/17/2021	FerrDb team
Ferroptosis	ACP	Actinidia chinensis Planch	_NA_	32203890	Traditional Chinise medicine	12/17/2021	FerrDb team
Ferroptosis	Zalcitabine	Zalcitabine	24066	32186434	_NA_	12/19/2021	FerrDb team
Ferroptosis	D-gal	D-Galactose	6036	32112499	_NA_	12/20/2021	FerrDb team
Ferroptosis	Vitamin C	Ascorbic acid	54670067	32183295	_NA_	12/20/2021	FerrDb team
Ferroptosis	NaAsO2	Sodium arsenite	443495	32151864	_NA_	12/20/2021	FerrDb team
Ferroptosis	PEITC	Phenethyl isothiocyanate	16741	32132657	_NA_	12/22/2021	FerrDb team
Ferroptosis	Nitroprusside	Sodium nitroprusside	11953895	32122653	_NA_	12/22/2021	FerrDb team
Ferroptosis	LPS	Lipopolysaccharide	11970143	32161620	_NA_	12/22/2021	FerrDb team
Ferroptosis	APAP	Acetaminophen	1983	32094346	_NA_	12/30/2021	FerrDb team
Ferroptosis	AF	Amentoflavone	5281600	32057904	_NA_	12/30/2021	FerrDb team
Ferroptosis	Furosine	Furosine	92043346	32155537	_NA_	12/30/2021	FerrDb team
Ferroptosis	Acrolein	Acrolein	7847	31975626	_NA_	12/30/2021	FerrDb team
Ferroptosis	Methyl vinyl ketone	Methyl vinyl ketone	6570	31975626	_NA_	12/30/2021	FerrDb team
Ferroptosis	Sodium Chlorate	Sodium Chlorate	516902	31935947	_NA_	12/30/2021	FerrDb team
Ferroptosis	??-d-Xyloside	4-methylumbelliferyl-??-d-xylopyranoside	92229	31935947	_NA_	12/30/2021	FerrDb team
Ferroptosis	H2O2	Hydrogen peroxide	784	32115506	_NA_	01/07/2022	FerrDb team
Ferroptosis	Ibuprofen	Ibuprofen	3672	31490283	_NA_	01/07/2022	FerrDb team
Ferroptosis	CH	Cumene hydroperoxide	6629	31901729	_NA_	01/07/2022	FerrDb team
Ferroptosis	ALZ003	ALZ003	_NA_	31896509	A curcumin analog.	01/07/2022	FerrDb team
Ferroptosis	Ruscogenin	Ruscogenin	441893	31894321	_NA_	01/07/2022	FerrDb team
Ferroptosis	Sorafenib	Sorafenib	216239	31679460	_NA_	01/07/2022	FerrDb team
Ferroptosis	Arsenic	Arsenic	5359596	31735470	_NA_	01/10/2022	FerrDb team
Ferroptosis	NaAsO2	Sodium arsenite	443495	31735470	_NA_	01/10/2022	FerrDb team
Ferroptosis	APAP	Acetaminophen	1983	31541463	_NA_	01/10/2022	FerrDb team
Ferroptosis	DHA	Dihydroartemisinin	3000518	31114026	_NA_	01/10/2022	FerrDb team
Ferroptosis	Artemisinin	Artemisinin	68827	31114026	_NA_	01/10/2022	FerrDb team
Ferroptosis	DMOCPTL	DMOCPTL	_NA_	33472669	A derivative of natural product parthenolide.	01/19/2022	FerrDb team
Ferroptosis	ferric citrate	ferric citrate	61300	33390840	_NA_	01/19/2022	FerrDb team
Ferroptosis	Quercetin	Quercetin	5280343	33347603	_NA_	01/19/2022	FerrDb team
Ferroptosis	EF24	3,5-bis((E)-2-fluorobenzylidene)piperidin-4-one hydrochloride	70674488	33453607	A synthetic analogue of curcumin.	01/19/2022	FerrDb team
Ferroptosis	Cis	Cisplatin	5702198	34302894	_NA_	01/26/2022	FerrDb team
Ferroptosis	Curcumin	Curcumin	969516	33656766	_NA_	02/10/2022	FerrDb team
Ferroptosis	NaAsO2	Sodium arsenite	443495	33722599	_NA_	02/10/2022	FerrDb team
Ferroptosis	BLM	bleomycin	5460769	34175430	_NA_	02/10/2022	FerrDb team
Ferroptosis	MPP+	1-methyl-4-phenylpyridinium	39484	33737050	_NA_	02/10/2022	FerrDb team
Ferroptosis	Temozolomide	Temozolomide	5394	34427071	_NA_	02/10/2022	FerrDb team
Ferroptosis	Metformin	Metformin	4091	34162423	_NA_	02/12/2022	FerrDb team
Ferroptosis	Arginine	Arginine	6322	34162423	_NA_	02/12/2022	FerrDb team
Ferroptosis	PQ	Paraquat	15939	34394837	_NA_	02/21/2022	FerrDb team
Ferroptosis	AA	Aristolochic acid	2236	34673015	_NA_	02/23/2022	FerrDb team
Ferroptosis	ALI	Aristolactam I	96710	34673015	A nephrotoxic metabolite of AAI.	02/23/2022	FerrDb team
Ferroptosis	ITC-ARi 13	isothiocyanate-containing hybrid AR antagonist	_NA_	33470049	Combined with BSO to induce ferroptosis.	02/24/2022	FerrDb team
Ferroptosis	BSO	Sulfoximine	21116448	33470049	Combined with ITC-ARi 13 to induce ferroptosis.	02/24/2022	FerrDb team
Ferroptosis	T-2 toxin	T-2 toxin	5284461	34918923	_NA_	02/24/2022	FerrDb team
Ferroptosis	Apatinib	Apatinib	11315474	33544270	_NA_	02/24/2022	FerrDb team
Ferroptosis	Metformin	Metformin	4091	33522578	_NA_	02/24/2022	FerrDb team
Ferroptosis	Ferrous sulfate	Ferrous sulfate	24393	34747604	_NA_	02/24/2022	FerrDb team
Ferroptosis	ZINC	ZINC	23994	34922903	_NA_	02/24/2022	FerrDb team
Ferroptosis	DT	Dihydroisotanshinone I	89406	33862493	_NA_	03/02/2022	FerrDb team
Ferroptosis	CCCP	carbonyl cyanide-m-chlorophenyl-hydrazine	2603	33594527	A mitophagy agonist.	03/02/2022	FerrDb team
Ferroptosis	LPS	Lipopolysaccharide	11970143	33774026	_NA_	03/02/2022	FerrDb team
Ferroptosis	NaIO3	Sodium iodate	23675764	33895485	_NA_	03/02/2022	FerrDb team
Ferroptosis	glucose	glucose	5793	33565572	High glucose(25 mM) could induce ferroptosis.	03/02/2022	FerrDb team
Ferroptosis	MC-LR	Microcystin-LR	445434	34365207	_NA_	03/02/2022	FerrDb team
Ferroptosis	DHA	Dihydroartemisinin	3000518	34558645	_NA_	03/02/2022	FerrDb team
Ferroptosis	NaIO3	Sodium iodate	23675764	33658488	_NA_	03/02/2022	FerrDb team
Ferroptosis	Orlistat	Orlistat	3034010	34085184	Orlistat induces ferroptosis-like cell death.	03/02/2022	FerrDb team
Ferroptosis	Cd	Cadmium	23973	34520822	_NA_	03/02/2022	FerrDb team
Ferroptosis	Vitamin C	Ascorbic acid	54670067	33714759	Also known as ascorbic acid.	03/02/2022	FerrDb team
Ferroptosis	olaparib	olaparib	23725625	33722571	_NA_	03/02/2022	FerrDb team
Ferroptosis	Cd	Cadmium	23973	34610361	_NA_	03/02/2022	FerrDb team
Ferroptosis	MPP+	Cyperquat	39484	33634378	_NA_	03/02/2022	FerrDb team
Ferroptosis	Ketamine	Ketamine	3821	34800882	_NA_	03/02/2022	FerrDb team
Ferroptosis	Cd	Cadmium	23973	34558789	_NA_	03/03/2022	FerrDb team
Ferroptosis	Everolimus	Everolimus	6442177	34648917	_NA_	03/08/2022	FerrDb team
Ferroptosis	Tan IIA	Tanshinone IIA	164676	34661962	_NA_	03/08/2022	FerrDb team
Ferroptosis	GA	18b-Glycyrrhetic acid	9897771	34271106	An active compound from medicinal herbal Licorice.	03/08/2022	FerrDb team
Ferroptosis	TPZ	Tirapazamine	135413511	34147710	_NA_	03/09/2022	FerrDb team
Ferroptosis	PRLX93936	PRLX93936	11559627	34237431	An analog of erastin.	03/09/2022	FerrDb team
Ferroptosis	Cis	Cisplatin	5702198	34237431	_NA_	03/09/2022	FerrDb team
Ferroptosis	Chrysin	Chrysin	5281607	34673014	_NA_	03/09/2022	FerrDb team
Ferroptosis	gem	gemcitabine	60750	34673014	_NA_	03/09/2022	FerrDb team
Ferroptosis	Auriculasin	Auriculasin	5358846	34872005		03/16/2022	FerrDb team
Ferroptosis	Shuganning injection	Shuganning injection	_NA_	33827043	A traditional Chinese patent medicine, which is composed of 4 herbal extracts, including Ganoderma Lucidum, Isatidis Radix, Gardeniae Fructus, Artemisiae Scopariae Herba, and a flavone glycoside baicalin.	03/15/2022	FerrDb team
Ferroptosis	PAL	Ringer's lactate	6335487	33940548	_NA_	03/15/2022	FerrDb team
Ferroptosis	Guizhi Fuling Capsule	Guizhi Fuling Capsule	_NA_	33771639	A classical traditional Chinese medicine. This formulation consists of five mainly herbs including Cinnamomum cassia Presl (Cinnamomi Ramulus), Poria cocos (Schw.) Wolf (Poria), Paeonia suffruticosa Andr. (Moutan Cortex), Paeonia lactiflora Pall (Paeoniae Radix Alba), and Prunus persica (L.). Batsch (Persicae Semen).	03/15/2022	FerrDb team
Ferroptosis	27HC	27-Hydroxycholesterol	123976	34429409	_NA_	03/15/2022	FerrDb team
Ferroptosis	Juglone	Juglone	3806	34100505	_NA_	03/15/2022	FerrDb team
Ferroptosis	ent-Kaurane diterpenoids	11??-hydroxy-ent-16-kaurene-15-one	_NA_	33905957	A ent-kaurane diterpenoid isolated from Chinese liverworts Jungermannia tetragona Lindenb.	03/15/2022	FerrDb team
Ferroptosis	Auriculasin	Auriculasin	5358846	34872005	_NA_	03/16/2022	FerrDb team
Ferroptosis	OA	Oleanolic acid	10494	33548628	_NA_	03/16/2022	FerrDb team
Ferroptosis	HD	hydnocarpin D	11431204	33926261	_NA_	03/20/2022	FerrDb team
Ferroptosis	FK228	Romidepsin	5352062	34600336	_NA_	03/21/2022	FerrDb team
Ferroptosis	Andrographis	Andrographis	5318517	33824419	_NA_	03/21/2022	FerrDb team
Ferroptosis	RF-A	robustaflavone A	_NA_	33639365	A C-3?€?-C-6?€? biflavonoid isolated from Selaginella trichoclada.	03/21/2022	FerrDb team
Ferroptosis	PunA	Punicic Acid	5281126	34444911	_NA_	03/21/2022	FerrDb team
Ferroptosis	DM10	1,1?€?-(Decane-1,10-diyl)bis(5-fluoroindoline-2,3-dione)	_NA_	33495517	A bis-isatin derivative.	03/21/2022	FerrDb team
Ferroptosis	(R)-DCPP	Dichlorprop-P	119435	34196530	A chiral herbicide, tested in A. thaliana.	03/22/2022	FerrDb team
Ferroptosis	Alumina	Alumina	14769	33858114	_NA_	03/22/2022	FerrDb team
Ferroptosis	R4?€?6A2	R4?€?6A2	_NA_	33858114	IFN-?? neutralizing antibody.	03/22/2022	FerrDb team
Ferroptosis	DOX	Doxorubicin	31703	34296293	_NA_	03/22/2022	FerrDb team
Ferroptosis	Nortriptyline hydrochloride	Nortriptyline hydrochloride	441358	34609966	_NA_	03/30/2022	FerrDb team
Ferroptosis	Dioscin	Dioscin	119245	33878610	_NA_	03/30/2022	FerrDb team
Ferroptosis	m6A	N6-methyladenosine	102175	34607160	Inhibition of m6A modification confers resistance to HSC ferroptosis.	03/30/2022	FerrDb team
Ferroptosis	DMF	Dimethyl fumarate	637568	33876201	_NA_	03/30/2022	FerrDb team
Ferroptosis	DHA	Dihydroartemisinin	3000518	34262021	DHA exhibits synergistic therapeutic efficacy with cisplatin.	03/30/2022	FerrDb team
Ferroptosis	Cis	Cisplatin	5702198	34262021	Cisplatin exhibits synergistic therapeutic efficacy with DHA.	03/30/2022	FerrDb team
Ferroptosis	Flubendazole	Flubendazole	35802	33197601	_NA_	03/30/2022	FerrDb team
Ferroptosis	Disulfiram	Disulfiram	3117	34482117	_NA_	03/30/2022	FerrDb team
Ferroptosis	CuB	cucurbitacin B	5281316	33664249	_NA_	03/30/2022	FerrDb team
Ferroptosis	??ESA	alpha-Eleostearic acid	5281115	33854057	_NA_	03/30/2022	FerrDb team
Ferroptosis	BEBT-908	BEBT-908	59474330	34711611	A dual-targeting PI3K and HDAC inhibitor.	03/30/2022	FerrDb team
Ferroptosis	Heteronemin	Heteronemin	21589810	33488943	_NA_	03/30/2022	FerrDb team
Ferroptosis	ZVI-NP	zero-valent-iron nanoparticle	_NA_	34093872	_NA_	03/31/2022	FerrDb team
Ferroptosis	Testosterone	Testosterone	6013	34645612	Supraphysiologic levels of testosterone.	03/31/2022	FerrDb team
Ferroptosis	Withaferin A	Withaferin A	265237	34884535	_NA_	03/31/2022	FerrDb team
Ferroptosis	Cis	Cisplatin	5702198	33781830	_NA_	04/06/2022	FerrDb team
Ferroptosis	rapa	rapamycin	5284616	34869326	_NA_	04/07/2022	FerrDb team
Ferroptosis	polyphyllin III	polyphyllin III	101377611	34040532	_NA_	04/07/2022	FerrDb team
Ferroptosis	APAP	Acetaminophen	1983	34401974	_NA_	04/07/2022	FerrDb team
Ferroptosis	Apatinib	Apatinib	11315474	33603479	_NA_	04/07/2022	FerrDb team
Ferroptosis	Levobupivacaine	Levobupivacaine	92253	34177591	_NA_	04/07/2022	FerrDb team
Ferroptosis	Sorafenib	Sorafenib	216239	34811833	_NA_	04/08/2022	FerrDb team
Ferroptosis	PdtaA	2-pyridylhydrazone dithiocarbamate s-acetic acid	_NA_	34917147	_NA_	04/08/2022	FerrDb team
Ferroptosis	Acrolein	Acrolein	7847	34813903	_NA_	04/10/2022	FerrDb team
Ferroptosis	Itaconic acid	Itaconic acid	811	34735880	_NA_	04/10/2022	FerrDb team
Ferroptosis	Hepcidin	Hepcidin	139033195	34987706	_NA_	04/10/2022	FerrDb team
Ferroptosis	20-HETE	20-Hydroxyeicosatetraenoic acid	5283157	34867747	An arachidonic acid metabolite.	04/11/2022	FerrDb team
Ferroptosis	FIN56	N2,N7-dicyclohexyl-9-(hydroxyimino)-9H-fluorene-2,7-disulfonamide	118986699	34659551	_NA_	04/12/2022	FerrDb team
Ferroptosis	propofol	propofol	4943	34589146	_NA_	04/12/2022	FerrDb team
Ferroptosis	DATS	Diallyl trisulfide	16315	34044656	_NA_	04/12/2022	FerrDb team
Ferroptosis	Ketamine	Ketamine	3821	34566408	_NA_	04/12/2022	FerrDb team
Ferroptosis	TC	tagitinin C	11256548	34345202	_NA_	04/12/2022	FerrDb team
Ferroptosis	Erianin	Erianin	11214940	34776986	A natural product.	04/12/2022	FerrDb team
Ferroptosis	ART	Artesunate	6917864	34628002	_NA_	04/12/2022	FerrDb team
Ferroptosis	lycorine	lycorine	72378	34594422	_NA_	04/12/2022	FerrDb team
Ferroptosis	ZA	Zoledronic acid	68740	35003915	_NA_	04/12/2022	FerrDb team
Ferroptosis	Metformin	Metformin	4091	34644456	Metformin is an inhibitor in some other papers.	04/12/2022	FerrDb team
Ferroptosis	Baicalin	Baicalin	64982	35024325	Baicalin is an inhibitor in some other papers.	04/12/2022	FerrDb team
Ferroptosis	RSL3	(1S,3R)-RSL3	1750826	34987700	_NA_	04/17/2022	FerrDb team
Ferroptosis	ART	Artesunate	6917864	34093811	A derivative of artemisinin.	04/17/2022	FerrDb team
Ferroptosis	DHA	Dihydroartemisinin	3000518	34093811	A derivative of artemisinin.	04/17/2022	FerrDb team
Ferroptosis	DHA	Dihydroartemisinin	3000518	34129254	_NA_	04/18/2022	FerrDb team
Ferroptosis	PdtaA	2-pyridylhydrazone dithiocarbamate s-acetic acid	_NA_	34691357	A dithiocarbamate derivative.	04/18/2022	FerrDb team
Ferroptosis	Bavachin	Bavachin	14236566	34707773	_NA_	04/18/2022	FerrDb team
Ferroptosis	DHA	Dihydroartemisinin	3000518	34925691	_NA_	04/18/2022	FerrDb team
Ferroptosis	ALI	Aristolactam I	96710	33584308	_NA_	04/18/2022	FerrDb team
Ferroptosis	Cd	Cadmium	23973	34403946	_NA_	04/18/2022	FerrDb team
Ferroptosis	Lidocaine	Lidocaine	3676	34122108	_NA_	04/25/2022	FerrDb team
Ferroptosis	Levobupivacaine	Levobupivacaine	92253	34175840	_NA_	04/25/2022	FerrDb team
Ferroptosis	AA	Arachidonic acid	444899	33691090	_NA_	04/25/2022	FerrDb team
Ferroptosis	Trypsin	Trypsin	78383895	34562639	_NA_	04/25/2022	FerrDb team
Ferroptosis	Oxalate	Oxalate	71081	34659638	_NA_	04/25/2022	FerrDb team
Ferroptosis	NiCl2	Nickel chloride	24385	34921910	_NA_	04/25/2022	FerrDb team
Ferroptosis	Cetuximab	Cetuximab	_NA_	34775496	PubChem SID is 495888.	05/05/2022	FerrDb team
Ferroptosis	Elesclomol	Elesclomol	300471	34390123	_NA_	05/05/2022	FerrDb team
Ferroptosis	a2	(6R,6aR,9S,11bS,14R)-4,4-Dimethyl-8-methylene-7,11,12-trioxododecahydro-1H-6,11b-(epoxymethano)-6a,9-methanocyclohepta[a]naphthalen-14-yl valinate	_NA_	34221865	A new JDA derivative.	05/05/2022	FerrDb team
Ferroptosis	Honokiol	Honokiol	72303	34249443	_NA_	05/05/2022	FerrDb team
Ferroptosis	Herceptin	Herceptin	_NA_	34935058	A chemotherapeutic agent that targets HER2.	05/05/2022	FerrDb team
Ferroptosis	Atractylodin	Atractylodin	5321047	34790741	_NA_	05/05/2022	FerrDb team
Ferroptosis	FIN56	N2,N7-dicyclohexyl-9-(hydroxyimino)-9H-fluorene-2,7-disulfonamide	118986699	34716292	_NA_	05/07/2022	FerrDb team
Ferroptosis	Di-(2-ethylhexyl) phthalate	Bis(2-ethylhexyl) phthalate	8343	34863575	_NA_	05/11/2022	FerrDb team
Ferroptosis	Sev	sevoflurane	5206	34734006	_NA_	05/11/2022	FerrDb team
Ferroptosis	robustaflavone 7,5?€?'-dimethyl ether	robustaflavone 7,5?€?'-dimethyl ether	_NA_	34875389	_NA_	05/11/2022	FerrDb team
Ferroptosis	DNMT-1	DNA (cytosine-5)-methyltransferase 1	_NA_	34588431	PubChem SID is 160755578.	05/11/2022	FerrDb team
Ferroptosis	Brucine	Brucine	442021	34112960	_NA_	05/11/2022	FerrDb team
Ferroptosis	DHA	Dihydroartemisinin	3000518	34924133	_NA_	05/15/2022	FerrDb team
Ferroptosis	AF	Auranofin	138402869	33812801	The induction of lipid peroxidation and consequently ferroptosis was limited to the p53 R273H expressing cells.	05/15/2022	FerrDb team
Ferroptosis	BBR	Berberine	2353	34864819	_NA_	05/16/2022	FerrDb team
Ferroptosis	SFN	Sulforaphane	5350	35008240	_NA_	05/16/2022	FerrDb team
Ferroptosis	APR-246	Prima-1met	52918385	33406814	_NA_	05/16/2022	FerrDb team
Ferroptosis	fructose	fructose	5984	33404569	_NA_	05/24/2022	FerrDb team
Ferroptosis	ZZW-115	ZZW-115	25010688	34599149	_NA_	05/24/2022	FerrDb team
Ferroptosis	Cis	Cisplatin	5702198	34970416	Combined Treatment with UA and Cis Synergistically Increases Ferroptosis of OS Cells.	05/24/2022	FerrDb team
Ferroptosis	UA	Ursolic acid	64945	34970416	Combined Treatment with UA and Cis Synergistically Increases Ferroptosis of OS Cells.	05/24/2022	FerrDb team
Ferroptosis	AA	Arachidonic acid	444899	35216678	_NA_	09/03/2022	FerrDb team
Ferroptosis	Palmitoleic acid	Palmitoleic acid	445638	35216678	_NA_	09/03/2022	FerrDb team
Ferroptosis	Oleic acid	Oleic acid	445639	35216678	_NA_	09/03/2022	FerrDb team
Ferroptosis	Thrombin	Thrombin	65045	35197442	_NA_	09/03/2022	FerrDb team
Ferroptosis	Dexamethasone	Dexamethasone	5743	35108055	Dexamethasone sensitizes to erastin-induced ferroptosis but not to RSL3-induced ferroptosis.	09/03/2022	FerrDb team
Ferroptosis	Pra	Pranoprofen	4888	35013936	_NA_	09/03/2022	FerrDb team
Ferroptosis	Dox	Doxorubicin	31703	35093381	_NA_	09/21/2022	FerrDb team
Ferroptosis	AC	Abivertinib	72734520	35063650	_NA_	09/21/2022	FerrDb team
Ferroptosis	MeHg	MeHg	56312855	35439497	_NA_	09/29/2022	FerrDb team
Ferroptosis	T0901317	N-(2,2,2-Trifluoroethyl)-N-{4-[2,2,2-trifluoro-1-hydroxy-1-(trifluoromethyl)ethyl]phenyl}benzenesulfonamide	447912	35081722	This study discovered that co-treatment of LXRS agonist T0901317 and ferroptosis inducers (FINs) significantly inhibited the proliferation of cancer cells, this inhibition effect could be reversed by specific inhibitors of ferroptosis and accompanied by elevated lipid peroxides.	09/29/2022	FerrDb team
Ferroptosis	AS	Arsenic	5359596	35525119	_NA_	09/29/2022	FerrDb team
Ferroptosis	Alloimperatorin	Alloimperatorin	69502	35263194	_NA_	09/29/2022	FerrDb team
Ferroptosis	HOCI	Hypochlorous acid	24341	35178161	_NA_	09/29/2022	FerrDb team
Ferroptosis	Cisplatin	Cisplatin	5702198	35563172	_NA_	09/28/2022	FerrDb team
Ferroptosis	H2O2	Hydrogen peroxide	784	35779691	_NA_	09/29/2022	FerrDb team
Ferroptosis	AUR	Auranofin	24199313	35008976	_NA_	10/04/2022	FerrDb team
Ferroptosis	EC	Ethyl carbamate	5641	35623314	_NA_	10/04/2022	FerrDb team
Ferroptosis	ART	Artemisinin	68827	35228063	_NA_	10/05/2022	FerrDb team
Ferroptosis	ART	Artesunate	136245570	35177209	_NA_	10/05/2022	FerrDb team
Ferroptosis	DHA	Dihydroartemisinin	3000518	35569552	_NA_	10/05/2022	FerrDb team
Ferroptosis	DET	Deoxyelephantopin	6325056	35231572	_NA_	10/05/2022	FerrDb team
Ferroptosis	Hg	Mercury	23931	34905050	_NA_	10/12/2022	FerrDb team
Ferroptosis	ATO	Arsenic trioxide	14888	35195477	_NA_	10/12/2022	FerrDb team
Ferroptosis	UA	Uric Acid	1175	35480874	_NA_	10/12/2022	FerrDb team
Ferroptosis	NaIO3	Sodium iodate	23675764	35251467	_NA_	10/18/2022	FerrDb team
Ferroptosis	LBP	Lycium barbarum polysaccharide	134223164	35403384	_NA_	10/18/2022	FerrDb team
Ferroptosis	Sevoflurane	Sevoflurane	5206	35275882	_NA_	10/22/2022	FerrDb team
Ferroptosis	SAG	Sanguinarine	5154	35176976	_NA_	10/22/2022	FerrDb team
Ferroptosis	Triptolide	Triptolide	107985	35757509	_NA_	10/22/2022	FerrDb team
Ferroptosis	Benzene	Benzene	241	35661779	_NA_	10/22/2022	FerrDb team
Ferroptosis	Lys	Lysionotin	160921	35993016	_NA_	10/22/2022	FerrDb team
Ferroptosis	NPD4928	N-(2-(5-Methoxy-1H-indol-3-yl)ethyl)-2-((3,4,8,8-tetramethyl-2-oxo-9,10-dihydro-2H,8H-pyrano[2,3-f]chromen-5-yl)oxy)acetamide	16406972	35128925	_NA_	10/31/2022	FerrDb team
Ferroptosis	6-TG	6-Thioguanine	2723601	35278883	_NA_	10/31/2022	FerrDb team
Ferroptosis	DHA	Dihydroartemisinin	3000518	35122867	_NA_	10/31/2022	FerrDb team
Ferroptosis	ATO	Arsenic trioxide	14888	35598199	_NA_	10/31/2022	FerrDb team
Ferroptosis	tRF-22-8BWS7K092	tRF-22-8BWS7K092	_NA_	35299002	Alveolar macrophage-derived exosomal.	10/31/2022	FerrDb team
Ferroptosis	UA	Ursolic acid	64945	35714823	_NA_	11/01/2022	FerrDb team
Ferroptosis	DEHP	Di(2-ethylhexyl) phthalate	8343	35500696	_NA_	11/01/2022	FerrDb team
Ferroptosis	DHA	Dihydroartemisinin	3000518	35248719	_NA_	11/01/2022	FerrDb team
Ferroptosis	PAT	Patulin	4696	35543324	_NA_	11/10/2022	FerrDb team
Ferroptosis	PAA	Poricoic acid A	5471851	35397422	_NA_	11/10/2022	FerrDb team
Ferroptosis	WJ460	WJ460	134820567	35533575	_NA_	11/10/2022	FerrDb team
Ferroptosis	NO	Nitric oxide	145068	35499331	_NA_	11/10/2022	FerrDb team
Ferroptosis	AF	Amentoflavone	5281600	35635082	_NA_	11/10/2022	FerrDb team
Ferroptosis	ATM-Exos	Adipose tissue macrophages-exosomes	_NA_	35271999	_NA_	11/10/2022	FerrDb team
Ferroptosis	Rotenone	Rotenone	6758	35919817	_NA_	11/10/2022	FerrDb team
Ferroptosis	NADPH	NADPH	5884	35265258	_NA_	11/10/2022	FerrDb team
Ferroptosis	6-OHDA	6-hydroxydopamine	4624	35571244	6-hydroyxdopamine in article.	11/10/2022	FerrDb team
Ferroptosis	BPA	Bisphenol A	6623	35292335	_NA_	11/10/2022	FerrDb team
Ferroptosis	BEA	Beauvericin	3007984	35038498	_NA_	11/10/2022	FerrDb team
Ferroptosis	ENNB	Bnniatin B	164754	35038498	_NA_	11/10/2022	FerrDb team
Ferroptosis	CPUL119	CPUL119	_NA_	35690642	Phenazine derivatives.	11/10/2022	FerrDb team
Ferroptosis	CPUL129	CPUL129	_NA_	35690642	Phenazine derivatives.	11/10/2022	FerrDb team
Ferroptosis	CPUL149	CPUL149	_NA_	35690642	Phenazine derivatives.	11/10/2022	FerrDb team
Ferroptosis	Agrimonolide	Agrimonolide	161362	35526323	_NA_	11/10/2022	FerrDb team
Ferroptosis	LPS	Lipopolysaccharides	11970143	35910848	_NA_	11/10/2022	FerrDb team
Ferroptosis	Dox	Doxorubicin	31703	35667395	_NA_	11/10/2022	FerrDb team
Ferroptosis	SAS	Sulfasalazine	5339	35441682	_NA_	11/10/2022	FerrDb team
Ferroptosis	Iron	Iron	23925	35441682	_NA_	11/10/2022	FerrDb team
Ferroptosis	DIM	3,3?€?-Diindolylmethane	3071	35266886	_NA_	11/10/2022	FerrDb team
Ferroptosis	Vitamin C	Vitamin C	54670067	35915609	_NA_	11/10/2022	FerrDb team
Ferroptosis	Met	Methionine	6137	35626640	_NA_	11/20/2022	FerrDb team
Ferroptosis	SAM	S-adenosylmethionine	34755	35626640	_NA_	11/20/2022	FerrDb team
Ferroptosis	PS-MPs	Polystyrene microplastics	_NA_	35550135	Emerging environmental pollutants.	11/20/2022	FerrDb team
Ferroptosis	HgCl2	Mercuric chloride	24085	35675856	_NA_	11/20/2022	FerrDb team
Ferroptosis	ISL	Isoliquiritigenin	638278	35489326	_NA_	11/20/2022	FerrDb team
Ferroptosis	Paraquat	Paraquat	15939	35598771	_NA_	11/20/2022	FerrDb team
Ferroptosis	PM2.5	Fine particulate matter	56459340	35512470	_NA_	11/20/2022	FerrDb team
Ferroptosis	H2O2	H2O2	784	35480867	_NA_	11/25/2022	FerrDb team
Ferroptosis	Lut	Luteolin	5280445	35656025	_NA_	11/25/2022	FerrDb team
Ferroptosis	Glucose	Glucose	107526	35844792	_NA_	11/25/2022	FerrDb team
Ferroptosis	CaOx	Calcium oxalate	33005	35703358	_NA_	11/25/2022	FerrDb team
Ferroptosis	5-FU	5-Fluorouracil	3385	35101590	_NA_	11/25/2022	FerrDb team
Ferroptosis	Adenine	Adenine	190	35110539	_NA_	11/25/2022	FerrDb team
Ferroptosis	BT	Bufotalin	12302120	35038550	_NA_	11/25/2022	FerrDb team
Ferroptosis	TRP	Tryptophan	6305	35245456	_NA_	11/25/2022	FerrDb team
Ferroptosis	Dex	Dexamethasone	5743	35276555	_NA_	11/25/2022	FerrDb team
Ferroptosis	Polystyrene	Polystyrene	7501	35228028	_NA_	11/30/2022	FerrDb team
Ferroptosis	Eup	Eupaformosanin	5281453	35469839	_NA_	11/30/2022	FerrDb team
Ferroptosis	ICS II	Icariside II	5488822	35636172	_NA_	11/30/2022	FerrDb team
Ferroptosis	DHT	5??-dihydrotestosterone	_NA_	35038776	_NA_	11/30/2022	FerrDb team
Ferroptosis	CA	Carnosic acid	65126	35490795	_NA_	11/30/2022	FerrDb team
Ferroptosis	Plumbagin	Plumbagin	10205	35396498	_NA_	11/30/2022	FerrDb team
Ferroptosis	FAC	Ferric ammonium citrate	14457	35752374	_NA_	11/30/2022	FerrDb team
Ferroptosis	DHA	Dihydroartemisinin	3000518	35687364	_NA_	11/30/2022	FerrDb team
Ferroptosis	Lenvatinib	Lenvatinib	9823820	35466502	_NA_	11/30/2022	FerrDb team
Ferroptosis	Apatinib	Apatinib	45139106	35602105	_NA_	11/30/2022	FerrDb team
Ferroptosis	DEHP	Exposure to Di (2-ethylhexyl) phthalate	7057919	35447293	_NA_	11/30/2022	FerrDb team
Ferroptosis	Al(mal)3	Aluminum maltolate	92427	35313783	_NA_	11/30/2022	FerrDb team
Ferroptosis	Fructose	Fructose	2723872	35390676	_NA_	12/07/2022	FerrDb team
Ferroptosis	TMBPA	Tetramethyl bisphenol A	79717	35427877	_NA_	12/07/2022	FerrDb team
Ferroptosis	SI	Sinapine	5280385	35358657	_NA_	12/07/2022	FerrDb team
Ferroptosis	Dopamine	Dopamine	681	35710828	_NA_	12/07/2022	FerrDb team
Ferroptosis	Rapamycin	Rapamycin	5284616	35086957	_NA_	12/07/2022	FerrDb team
Ferroptosis	LAP	Lapatinib	208908	34898356	_NA_	12/07/2022	FerrDb team
Ferroptosis	Na2MoO4	Sodium molybdate	61424	35219846	_NA_	12/08/2022	FerrDb team
Ferroptosis	L-NIL	L-NIL	2733506	35262869	_NA_	12/08/2022	FerrDb team
Ferroptosis	LPS	Lipopolysaccharide	11970143	35299067	_NA_	12/08/2022	FerrDb team
Ferroptosis	Bupivacaine	Bupivacaine	2474	35246010	_NA_	12/08/2022	FerrDb team
Ferroptosis	DMC	4,4'-dimethoxychalcone	5377817	35697292	_NA_	12/08/2022	FerrDb team
Ferroptosis	Lupeol	Lupeol	259846	35486494	_NA_	12/08/2022	FerrDb team
Ferroptosis	Betulin	Betulin	72326	35330996	_NA_	12/11/2022	FerrDb team
Ferroptosis	Gefitinib	Gefitinib	123631	35330996	_NA_	12/11/2022	FerrDb team
Ferroptosis	Quercetin	Quercetin	5280343	35898781	_NA_	12/11/2022	FerrDb team
Ferroptosis	MMRi62	MMRi62	_NA_	35131878	_NA_	12/11/2022	FerrDb team
Ferroptosis	S.barbata	Scutellaria barbata	_NA_	35321425	A Chinese herbal plant.	12/14/2022	FerrDb team
Ferroptosis	OP-B	Ophiopogonin-B	46173857	35875069	_NA_	12/14/2022	FerrDb team
Ferroptosis	Glycine	Glycine	750	35136972	_NA_	12/14/2022	FerrDb team
Ferroptosis	G1dP3	Galectin-1 Derived Peptide 3	_NA_	35860469	A bioactive peptide derived from galectin-1 domain.	12/14/2022	FerrDb team
Ferroptosis	HC-056456	HC-056456	573747	35860356	_NA_	12/14/2022	FerrDb team
Ferroptosis	Oxaliplatin	Oxaliplatin	9887053	35495610	_NA_	12/14/2022	FerrDb team
Ferroptosis	SS	Solasonine	119247	35664792	_NA_	12/14/2022	FerrDb team
Ferroptosis	Atorvastatin	Atorvastatin	60823	35309902	_NA_	12/18/2022	FerrDb team
Ferroptosis	Sb	antimony	5354495	35305351	_NA_	12/18/2022	FerrDb team
Ferroptosis	Sevoflurane	Sevoflurane	5206	35935755	_NA_	12/18/2022	FerrDb team
Ferroptosis	PLTX	Palytoxin	11105289	35448878	_NA_	12/18/2022	FerrDb team
Ferroptosis	Propofol	Propofol	4943	35419287	_NA_	12/18/2022	FerrDb team
Ferroptosis	Heme	Heme	26945	35517804	_NA_	12/18/2022	FerrDb team
Ferroptosis	Withaferin A	Withaferin A	265237	35592903	_NA_	12/18/2022	FerrDb team
Ferroptosis	YQHY	Yiqi Huayu Decoction	_NA_	35237519	A modified traditional Chinese prescription.	12/18/2022	FerrDb team
Ferroptosis	CTX	Cyclophosphamide	2907	35264971	_NA_	12/18/2022	FerrDb team
Ferroptosis	Sev	Sevoflurane	5206	35372041	_NA_	12/18/2022	FerrDb team
Ferroptosis	Propofol	Propofol	4943	35517791	_NA_	12/28/2022	FerrDb team
Ferroptosis	Nobiletin	Nobiletin	72344	35350242	_NA_	12/28/2022	FerrDb team
Ferroptosis	Cisplatin	Cisplatin	5702198	35784745	_NA_	12/28/2022	FerrDb team
Ferroptosis	GV	Gentian violet	11057	35968343	_NA_	12/28/2022	FerrDb team
Ferroptosis	Honokiol	Honokiol	72303	35645831	_NA_	12/28/2022	FerrDb team
Ferroptosis	Epimedium koreanum Nakai	Epimedium koreanum Nakai	472394088	35910368	One of Epimedii Folium species.	12/28/2022	FerrDb team
Ferroptosis	FZKA	Fuzheng Kang'ai Decoction	_NA_	35496303	FZKA, containing 12 components, was obtained from Guangdong Kangmei Pharmaceutical Company Ltd. (Guangdong, China), as previously reported (Xiao-Bing Yang et al., 2014).	12/28/2022	FerrDb team
Ferroptosis	Rh4	Ginsenoside Rh4	21599928	35677385	_NA_	12/28/2022	FerrDb team
Ferroptosis	Lead acetate	Lead acetate	9317	35588615	_NA_	01/05/2023	FerrDb team
Ferroptosis	SOR	Sorafenib	216239	35724508	_NA_	01/05/2023	FerrDb team
Ferroptosis	TetC	Tetrandrine citrate	_NA_	35614944	A novel tetrandrine salt with high water solubility	01/05/2023	FerrDb team
Ferroptosis	Cd	Cadmium	23973	35272187	_NA_	01/05/2023	FerrDb team
Ferroptosis	??-hederin	??-hederin	73296	35398749	_NA_	01/05/2023	FerrDb team
Ferroptosis	CMP	Carboxymethylated pachyman	_NA_	35399331	A carboxymethylated derivative of pachyman isolated from Poria cocos	01/05/2023	FerrDb team
Ferroptosis	Solasonine	Solasonine	119247	35494004	_NA_	01/05/2023	FerrDb team
Ferroptosis	Capsaicin	Capsaicin	1548943	35438378	_NA_	01/05/2023	FerrDb team
Ferroptosis	RhTPO	Recombinant human thrombopoietin	472419732	35768562	_NA_	01/06/2023	FerrDb team
Ferroptosis	QEP	Qing'e Pill	_NA_	35865965	A mixture of traditional Chinese medicine (TCM) consisting of Eucommia ulmoides Oliv., Psoralea corylifolia L., Juglans regia L., and Allium sativum L.	01/10/2023	FerrDb team
Ferroptosis	CUN	Curcumin	969516	35041678	_NA_	01/10/2023	FerrDb team
Ferroptosis	Neferine	Neferine	159654	35794985	_NA_	01/10/2023	FerrDb team
Ferroptosis	Celastrol	Celastrol	122724	35646542	_NA_	01/10/2023	FerrDb team
Ferroptosis	EA	??-elemonic acid	15559100	35242040	_NA_	02/23/2023	FerrDb team
Ferroptosis	ART	Artesunate	6917864	35198441	_NA_	02/21/2023	FerrDb team
Ferroptosis	Piperlongumine	Piperlongumine	637858	35453395	_NA_	03/01/2023	FerrDb team
Ferroptosis	GO	Graphene Oxide	163320950	35392949	Binds to MCLR to form a complex to produce an effect.	03/08/2023	FerrDb team
Ferroptosis	MCLR	Microcystin-LR	445434	35392949	Binds to GO to form a complex to produce an effect.	03/08/2023	FerrDb team
Ferroptosis	Os2	Os2	129671625	35473926	_NA_	03/16/2023	FerrDb team
Ferroptosis	DDP	Cisplatin	5702198	35278641	_NA_	03/22/2023	FerrDb team
Ferroptosis	FLD	Falnidamol	6918508	35278641	_NA_	03/22/2023	FerrDb team
Ferroptosis	Ironomycin	Ironomycin	155520759	35078814	_NA_	03/22/2023	FerrDb team
Ferroptosis	GLY	Glyphosate	3496	36521597	_NA_	04/11/2023	FerrDb team
Ferroptosis	Aconitine	Aconitine	245005	36503029	_NA_	04/11/2023	FerrDb team
Ferroptosis	LLOMe	L?€?leucyl?€?L?€?leucine methyl ester	346369493	36450665	_NA_	04/11/2023	FerrDb team
Ferroptosis	FAC	Ferric ammonium citrate	14457	36352276	_NA_	04/11/2023	FerrDb team
Ferroptosis	APAP	N-acetyl-p-aminophenol	1983	36572326	_NA_	04/12/2023	FerrDb team
Ferroptosis	CdCl2	CdCl2	24947	36581278	_NA_	04/12/2023	FerrDb team
Ferroptosis	Cd	Cadmium	23973	36581278	_NA_	04/12/2023	FerrDb team
Ferroptosis	Propofol	Propofol	4943	36427803	_NA_	04/12/2023	FerrDb team
Ferroptosis	Sorafenib	Sorafenib	216239	36109580	_NA_	04/19/2023	FerrDb team
Ferroptosis	8e	8e	_NA_	36603510	_NA_	04/19/2023	FerrDb team
Ferroptosis	OCA	Obeticholic acid	447715	36584600	_NA_	04/19/2023	FerrDb team
Ferroptosis	AA	Abietic acid	10569	36584429	_NA_	04/19/2023	FerrDb team
Ferroptosis	AA	Arachidonic acid	444899	36581060	_NA_	04/19/2023	FerrDb team
Ferroptosis	DEHP	Di (2-ethylhexyl) phthalate	8343	36580806	_NA_	04/19/2023	FerrDb team
Ferroptosis	MEHP	Mono-2-ethylhexyl phthalate	91735738	36580806	_NA_	04/19/2023	FerrDb team
Ferroptosis	EpoB	Epothilone B	448013	36496165	_NA_	04/20/2023	FerrDb team
Ferroptosis	Sorafenib	Sorafenib	216239	36473315	_NA_	04/20/2023	FerrDb team
Ferroptosis	ART	Artesunate	6917864	36433916	_NA_	04/20/2023	FerrDb team
Ferroptosis	Ni	Nickel	935	36372175	_NA_	07/12/2023	FerrDb team
Ferroptosis	Vorinostat	Vorinostat	5311	36106577	_NA_	07/12/2023	FerrDb team
Ferroptosis	DEHP	Di(2-ethylhexyl) phthalate	8343	36423886	_NA_	07/12/2023	FerrDb team
Ferroptosis	FA16	FA16	66177013	36410168	_NA_	07/12/2023	FerrDb team
Ferroptosis	Trabectedin	Trabectedin	108150	36396105	_NA_	07/12/2023	FerrDb team
Ferroptosis	ArBu	Arenobufagin	12305198	36685074	_NA_	07/20/2023	FerrDb team
Ferroptosis	ADE	Andrographolide	5318517	36610134	_NA_	07/20/2023	FerrDb team
Ferroptosis	PM2.5	Fine particulate matter	56459340	36565570	_NA_	07/20/2023	FerrDb team
Ferroptosis	Fe	Iron	23925	36484371	_NA_	07/21/2023	FerrDb team
Ferroptosis	Triptolide	Triptolide	107985	36453238	_NA_	07/21/2023	FerrDb team
Ferroptosis	ATO	Arsenic trioxide	14888	36447031	_NA_	07/21/2023	FerrDb team
Ferroptosis	Etoposide	Etoposide	36462	36442526	_NA_	07/21/2023	FerrDb team
Ferroptosis	Lenvatinib	Lenvatinib	9823820	36374802	_NA_	07/25/2023	FerrDb team
Ferroptosis	A??	Amyloid beta (25-35)	10843733	36347329	_NA_	07/28/2023	FerrDb team
Ferroptosis	Curcumin	Curcumin	969516	36346025	_NA_	07/28/2023	FerrDb team
Ferroptosis	BA	Boric acid	7628	36136913	_NA_	07/28/2023	FerrDb team
Ferroptosis	PM2.5	Fine particulate matter	56459340	36097321	Microscopic particles having a diameter equal to or smaller than 2.5????m	07/28/2023	FerrDb team
Ferroptosis	PGE2	Prostaglandin E2	5280360	36031392	_NA_	07/28/2023	FerrDb team
Ferroptosis	ICA	Icariin	5318997	36585763	_NA_	08/08/2023	FerrDb team
Ferroptosis	Curcumol	Curcumol	14240392	36585763	_NA_	08/08/2023	FerrDb team
Ferroptosis	Paeoniflorin	Paeoniflorin	442534	36618071	_NA_	08/08/2023	FerrDb team
Ferroptosis	AP	Alterperylenol	125848	36472370	_NA_	08/08/2023	FerrDb team
Ferroptosis	Realgar	Realgar	139298	36573061	_NA_	08/04/2023	FerrDb team
Ferroptosis	Quercetin	Quercetin	5280343	36522794	_NA_	08/11/2023	FerrDb team
Ferroptosis	PM2.5	PM2.5	_NA_	36446170	_NA_	08/11/2023	FerrDb team
Ferroptosis	PTL	Parthenolide	7251185	36591540	_NA_	08/18/2023	FerrDb team
Ferroptosis	iFSP1	iFSP1	699043	36484954	_NA_	08/18/2023	FerrDb team
Ferroptosis	Arnicolide D	Arnicolide D	182199	36503456	_NA_	08/18/2023	FerrDb team
Ferroptosis	Aroyl diheterocyclic pyrrole 15	Aroyl diheterocyclic pyrrole 15	_NA_	36395526	Aroyl diheterocyclic pyrrole (ARDHEP) derivative	08/18/2023	FerrDb team
Ferroptosis	ICG	Indocyanine green	11967809	36567945	_NA_	08/18/2023	FerrDb team
Ferroptosis	BA	Boric acid	7628	36468437	_NA_	08/18/2023	FerrDb team
Ferroptosis	Curcumol	Curcumol	14240392	36398583	_NA_	09/22/2023	FerrDb team
Ferroptosis	Heme	Heme	26945	36383399	_NA_	09/22/2023	FerrDb team
Ferroptosis	6-Shogaol	6-Shogaol	5281794	36341865	_NA_	09/22/2023	FerrDb team
Ferroptosis	Realgar	Tetraarsenic tetrasulfide	139298	36321791	_NA_	09/28/2023	FerrDb team
Ferroptosis	1,4-BQ	Quinone	53787812	36272464	_NA_	09/28/2023	FerrDb team
Ferroptosis	Rifampicin	Rifampicin	135398735	36254713	_NA_	09/28/2023	FerrDb team
Ferroptosis	Pythium oligandrum	Pythium oligandrum	472266945	36250814	_NA_	09/28/2023	FerrDb team
Ferroptosis	XN4	XN4	165416318	35938505	A novobiocin derivative	10/17/2023	FerrDb team
Ferroptosis	DHA	Docosahexaenoic acid	445580	35804267	_NA_	10/17/2023	FerrDb team
Ferroptosis	RGP	Red ginseng polysaccharide	_NA_	35575436	Red ginseng polysaccharide (RGP) is an active component of the widely used medicinal plant Panax ginseng C. A. Meyer (Araliaceae), which has displayed promising activities against cancer cells.	10/17/2023	FerrDb team
Ferroptosis	Cd	Cadmium	23973	35931150	_NA_	10/20/2023	FerrDb team
Ferroptosis	Ly294002	Ly294002	11957589	36402439	_NA_	10/20/2023	FerrDb team
Ferroptosis	Niraparib	Niraparib	24958200	36116741	_NA_	10/07/2023	FerrDb team
Ferroptosis	TDCPP	Tris (1,3-dichloro-2-propyl) phosphate	26177	36087716	_NA_	10/07/2023	FerrDb team
Ferroptosis	GCDCA	Glycochenodeoxycholic acid	12544	36265794	_NA_	10/24/2023	FerrDb team
Ferroptosis	DOX	Doxorubicin	31703	36241072	_NA_	10/24/2023	FerrDb team
Ferroptosis	Manganese	Manganese	23930	36228830	_NA_	10/24/2023	FerrDb team
Ferroptosis	MnCl2	Manganese dichloride	24480	36228830	_NA_	10/24/2023	FerrDb team
Ferroptosis	SAS	Sulfasalazine	5339	36439690	_NA_	10/24/2023	FerrDb team
Ferroptosis	RSL3	RSL3	1750826	36371529	_NA_	10/27/2023	FerrDb team
Ferroptosis	DEHP	Di-(2-ethylhexyl) phthalate	8343	36438553	_NA_	10/27/2023	FerrDb team
Ferroptosis	AUD	Alcohol	702	36430312	_NA_	10/27/2023	FerrDb team
Ferroptosis	Fascaplysin	Fascaplysin	73292	36430250	_NA_	10/27/2023	FerrDb team
Ferroptosis	Compound 8	Compound 8	_NA_	36174666	A small molecule.	10/27/2023	FerrDb team
Ferroptosis	DOX	Doxorubicin	31703	36318618	_NA_	11/01/2023	FerrDb team
Ferroptosis	MDP	Muramyl Dipeptide	451714	36226351	_NA_	11/01/2023	FerrDb team
Ferroptosis	LCD	Lithocholic acid	9903	36176239	_NA_	11/03/2023	FerrDb team
Ferroptosis	ATRA	All-trans retinoic acid	444795	36157492	_NA_	11/03/2023	FerrDb team
Ferroptosis	Neratinib	Neratinib	9915743	36031759	_NA_	11/03/2023	FerrDb team
Ferroptosis	DN200434	DN200434	_NA_	36016501	An orally available inverse agonist.	11/03/2023	FerrDb team
Ferroptosis	SMJ	Shenmai Injection	_NA_	35997859	A traditional Chinese medicine composed of Radix Ginseng, Radix ophiopogonis and Schisandra chinensis.	11/03/2023	FerrDb team
Ferroptosis	WG	Wogonoside	3084961	35817562	_NA_	11/06/2023	FerrDb team
Ferroptosis	SHK	Shikonin	479503	36387145	_NA_	11/10/2023	FerrDb team
Ferroptosis	TF3	Theaflavin-3,3'-Digallate	21146795	36329803	_NA_	11/10/2023	FerrDb team
Ferroptosis	Allicin	Allicin	65036	36311361	_NA_	11/17/2023	FerrDb team
Ferroptosis	FA	Ferulic Acid	445858	36267458	_NA_	11/17/2023	FerrDb team
Ferroptosis	RXD	Roxadustat	11256664	36209275	_NA_	11/17/2023	FerrDb team
Ferroptosis	Atorvastatin	Atorvastatin	60823	36297049	_NA_	11/14/2023	FerrDb team
Ferroptosis	Cd	Cadmium	23973	36183427	_NA_	11/14/2023	FerrDb team
Ferroptosis	PM2.5	Fine particulate matter	56459340	36137421	_NA_	11/14/2023	FerrDb team
Ferroptosis	Simvastatin	Simvastatin	54454	36276874	_NA_	11/14/2023	FerrDb team
Ferroptosis	Dexamethasone	Dexamethasone	5743	36275897	_NA_	11/14/2023	FerrDb team
Ferroptosis	Perillaldehyde	Perillaldehyde	16441	36800294	_NA_	11/22/2023	FerrDb team
Ferroptosis	NCTD	Norcantharidin	93004	36168316	_NA_	11/22/2023	FerrDb team
Ferroptosis	GNA	Gambogenic acid	10794070	36081284	_NA_	11/22/2023	FerrDb team
Ferroptosis	EA	Ellagic acid	5281855	36029649	_NA_	11/24/2023	FerrDb team
Ferroptosis	1,3-DCP	1,3-Dichloro-2-propanol	7289	35870111	_NA_	11/24/2023	FerrDb team
Ferroptosis	Decursin	Decursin	442126	35785548	_NA_	11/24/2023	FerrDb team
Ferroptosis	Huaier	Huaier	381129657	36248959	_NA_	11/24/2023	FerrDb team
Ferroptosis	Pt3R5G	Petunidin 3-O-[rhamnopyranosyl-(trans-p-coumaroyl)]-5-O-(??-D-glucopyranoside)	_NA_	35931199	Isolated and purified from Lycium ruthenicum Murray	11/24/2023	FerrDb team
Ferroptosis	Olaparib	Olaparib	23725625	36163324	_NA_	11/30/2023	FerrDb team
Ferroptosis	ATO	Arsenic trioxide	14888	36163324	_NA_	11/30/2023	FerrDb team
Ferroptosis	Bisphenol A	Bisphenol A	6623	36153926	_NA_	12/01/2023	FerrDb team
Ferroptosis	Brusatol	Brusatol	73432	36290582	_NA_	12/01/2023	FerrDb team
Ferroptosis	DHA	Dihydroartemisinin	3000518	36164395	_NA_	12/01/2023	FerrDb team
Ferroptosis	APR-246	Eprenetapopt	52918385	36103522	_NA_	12/06/2023	FerrDb team
Ferroptosis	Rhamnazin	Rhamnazin	5320945	35896364	_NA_	12/06/2023	FerrDb team
Ferroptosis	Carabrone	Carabrone	164879	36144577	_NA_	12/06/2023	FerrDb team
Ferroptosis	LA	Levistilide A	70698035	36105321	_NA_	12/08/2023	FerrDb team
Ferroptosis	Combination of Metformin and Sorafenib	Combination of Metformin and Sorafenib	_NA_	36118519	Combination of Metformin and Sorafenib	12/08/2023	FerrDb team
Ferroptosis	UII	Urotensin II	46225600	36222337	_NA_	12/08/2023	FerrDb team
Ferroptosis	AA	Acrylamide	6579	35963425	_NA_	12/13/2023	FerrDb team
Ferroptosis	4-tBP	4-tert-Butylphenol	7393	35926411	_NA_	12/13/2023	FerrDb team
Ferroptosis	HDI	Hedyotis diffusa injection	_NA_	35853302	_NA_	12/13/2023	FerrDb team
Ferroptosis	APR-246	APR-246	52918385	35835991	_NA_	12/13/2023	FerrDb team
Ferroptosis	ShtIX	S-3'-hydroxy-7', 2', 4'-trimethoxyisoxane	_NA_	36105203	A new isoflavane compound.	12/15/2023	FerrDb team
Ferroptosis	CA	Corosolic acid	6918774	36038536	_NA_	12/15/2023	FerrDb team
Ferroptosis	Aspirin	Aspirin	2244	35963119	_NA_	12/25/2023	FerrDb team
Ferroptosis	Compound 21	Seco-Lupane Triterpene Derivatives compound 21	_NA_	35801495	Seco-lupane triterpene derivatives.	12/29/2023	FerrDb team
Ferroptosis	SNG	Sanguinarine	5154	35892694	_NA_	12/29/2023	FerrDb team
Ferroptosis	EB	Eupalinolide B	71463992	35866605	_NA_	12/29/2023	FerrDb team
Ferroptosis	TST	Thiostrepton	16154490	35859150	_NA_	12/29/2023	FerrDb team
Ferroptosis	6-OHDA	6-hydroxydopamine	4624	35776077	_NA_	01/05/2024	FerrDb team
Ferroptosis	Capsaicin	Capsaicin	1548943	35835852	_NA_	01/05/2024	FerrDb team
Ferroptosis	Kayadiol	Kayadiol	52948928	35778693	_NA_	01/04/2024	FerrDb team
Ferroptosis	Curcumenol	Curcumenol	67812	35224289	_NA_	01/04/2024	FerrDb team
Ferroptosis	N6F11	N6F11	_NA_	37910602	_NA_	02/23/2024	FerrDb team
Ferroptosis	CysRx	CysRx	_NA_	37647899	A synthetic mRNA reagent that converts cytosolic cysteine to lysosomal cystine.	02/23/2024	FerrDb team
Ferroptosis	OA/PA	Oleic acid/palmitic acid	_NA_	36940731	Oleic acid/palmitic acid	02/23/2024	FerrDb team
Ferroptosis	PB	Polyphyllin B	274954533	36923926	_NA_	02/29/2024	FerrDb team
Ferroptosis	PM2.5	Fine particulate matter	_NA_	36781135	_NA_	03/01/2024	FerrDb team
Ferroptosis	Nicotine	Nicotine	89594	36893944	_NA_	03/01/2024	FerrDb team
Ferroptosis	viFSP1	viFSP1	135653400	37957306	_NA_	03/05/2024	FerrDb team
Ferroptosis	RAPA	Rapamycin	5284616	37705752	An autophagy activator	03/05/2024	FerrDb team
Ferroptosis	Arginine	Arginine	6322	37834044	_NA_	03/05/2024	FerrDb team
Ferroptosis	Fumarate	Fumarate	5460307	37834044	_NA_	03/05/2024	FerrDb team
Ferroptosis	PM2.5	Fine particulate matter	_NA_	36781135	_NA_	03/08/2024	FerrDb team
Ferroptosis	Nicotine	Nicotine	89594	36893944	_NA_	03/08/2024	FerrDb team
Ferroptosis	Resveratrol	Resveratrol	445154	37715395	_NA_	03/14/2024	FerrDb team
Ferroptosis	Salinomycin	Salinomycin	3085092	36890422	_NA_	03/14/2024	FerrDb team
Ferroptosis	PM2.5	Fine particulate matter	_NA_	37981141	_NA_	03/15/2024	FerrDb team
Ferroptosis	stA	Sculponeatin A	15922655	37327642	_NA_	03/21/2024	FerrDb team
Ferroptosis	SA	Sodium alginate	5102882	38142082	_NA_	03/21/2024	FerrDb team
Ferroptosis	Gastrodin	Gastrodin	115067	38138552	_NA_	03/21/2024	FerrDb team
Ferroptosis	BP-QDs	Black phosphorus quantum dots	_NA_	37481226	_NA_	03/21/2024	FerrDb team
Ferroptosis	SSPH I	SSPH I	_NA_	36977862	_NA_	03/22/2024	FerrDb team
Ferroptosis	C4	novel chalcone-phenazine hybrid molecules C4	_NA_	36536551	Thirty-seven novel chalcone-phenazine hybrid molecules (C1???C13 and F1???F24) with 1,2,3-triazole or ethyl group as linkers were designed and synthesized in this study.	03/22/2024	FerrDb team
Ferroptosis	compound 18a	compound 18a	_NA_	38194774	A potent GPX4 degrader.	03/22/2024	FerrDb team
Ferroptosis	MC-LR	microcystin-LR	445434	37913581	_NA_	03/22/2024	FerrDb team
Ferroptosis	Verteporfin	Verteporfin	483927867	36920042	_NA_	03/28/2024	FerrDb team
Ferroptosis	DHAA	Dehydroascorbic acid	440667	37752118	_NA_	03/28/2024	FerrDb team
Ferroptosis	IKE	Imidazole ketone erastin	91824786	37752118	_NA_	03/28/2024	FerrDb team
Ferroptosis	EDBD	3,6-Epidioxy-1,10-bisaboladiene	_NA_	37604790	An endoperoxide compound isolated from edible wild plants.	03/29/2024	FerrDb team
Ferroptosis	Zn	Zinc	23994	37481227	_NA_	03/29/2024	FerrDb team
Ferroptosis	AC	Anomanolide C	44423050	37215985	_NA_	03/29/2024	FerrDb team
Ferroptosis	PM2.5	Fine particulate matter	_NA_	36610517	_NA_	03/29/2024	FerrDb team
Ferroptosis	Lepadins E	Lepadins E	_NA_	37578947	_NA_	03/29/2024	FerrDb team
Ferroptosis	Lepadins H	Lepadins H	_NA_	37578947	_NA_	03/29/2024	FerrDb team
Ferroptosis	HCY	Homocysteine	91552	37355559	_NA_	03/29/2024	FerrDb team
Ferroptosis	BASHY Dyes	Boronic acid-derived salicylidenehydrazone dyes	_NA_	37948301	_NA_	04/09/2024	FerrDb team
Ferroptosis	EDBD	3,6-Epidioxy-1,10-bisaboladiene	_NA_	37347979	_NA_	04/09/2024	FerrDb team
Ferroptosis	CAP	Cold atmospheric plasma	_NA_	37671945	_NA_	04/09/2024	FerrDb team
Ferroptosis	KL-6	KL-6	_NA_	37927794	_NA_	04/09/2024	FerrDb team
Ferroptosis	FSEN1	Ferroptosis sensitizer 1	_NA_	37178691	An uncompetitive inhibitor that acts selectively through on-target inhibition of FSP1.	04/11/2024	FerrDb team
Ferroptosis	Ir-Bet	[Ir(Cp*)(Bet)Cl]Cl	_NA_	37830171	Developed by a metal-ligand synergistic enhancement (MLSE) strategy involving the reaction of [Ir(Cp*)Cl]2 Cl2 with the natural product Betulin.	04/11/2024	FerrDb team
Ferroptosis	Tan I	Tanshinone I	114917	37989263	_NA_	04/11/2024	FerrDb team
Ferroptosis	Ru1	[Ru(dip)2(8HQ)]PF6	_NA_	37690267	Ruthenium complexes. 8HQ = 8-hydroxylquinoline; dip = 4,7-diphenyl-1,10-Ruthenium complexes . henanthroline; dpq = pyrazino[2,3-f]	04/11/2024	FerrDb team
Ferroptosis	Ru2	[Ru(dpq)2(8HQ)]PF6	_NA_	37690267	8HQ = 8-hydroxylquinoline; dip = 4,7-diphenyl-1,10-phenanthroline; dpq = pyrazino[2,3-f]	04/11/2024	FerrDb team
Ferroptosis	ERVW-1	ERVW-1	250284171	37690733	Ancient dormant virus remnant.	04/11/2024	FerrDb team
Ferroptosis	Iron	Iron	23925	38113413	_NA_	04/11/2024	FerrDb team
Ferroptosis	VCM	Vancomycin	14969	36756189	_NA_	04/17/2024	FerrDb team
Ferroptosis	Gliotoxin	Gliotoxin	6223	36801787	_NA_	04/17/2024	FerrDb team
Ferroptosis	PM2.5 EI	Particulate matter 2.5 with extraction ion	_NA_	36476270	_NA_	04/17/2024	FerrDb team
Ferroptosis	Erastin	Erastin	11214940	37140570	_NA_	04/17/2024	FerrDb team
[truncated: 151 more rows]

## Sheet: inhibitor
RCD	Molecule	Name	PubChem_CID	PMID	Remark	Latest_update	Data_source
[truncated: 702 more rows]

[truncated: 3 more sheets: marker, suppressor, unclassified.reg -1]
